# Supplementary material for: scCASE: accurate and interpretable enhancement for single-cell chromatin accessibility sequencing data
Source: Nat Commun. 2024 Feb 22;15:1629. doi: 10.1038/s41467-024-46045-w (PMC10884038; doi:10.1038/s41467-024-46045-w)
Supplement: Supplementary file 4 — Source Data [file 41467_2024_46045_MOESM4_ESM.zip]

Archive with 6 entries (6 files):
- Figure2.xlsx
- Figure3.xlsx
- Figure4.xlsx
- Figure5.xlsx
- Figure6.xlsx
- Supplementary Figures.xlsx
