# Supplementary material for: scCASE: accurate and interpretable enhancement for single-cell chromatin accessibility sequencing data
Source: Nat Commun. 2024 Feb 22;15:1629. doi: 10.1038/s41467-024-46045-w (PMC10884038; doi:10.1038/s41467-024-46045-w)
Supplement: Supplementary file 4 — Source Data [file 41467_2024_46045_MOESM4_ESM.zip › Figure2.xlsx]

## Sheet: Figure2a, b
Script in Zenodo
We provide a script to reproduce the results and redraw the figures.
URL:https://zenodo.org/records/8382876
scCASE_zenodo.zip/Simulation/auPRC_and_auROC.ipynb

## Sheet: Figure2c
auPRC		auROC
value	methods	value	methods
0.338857	Raw	0.50925	Raw
0.341694	Raw	0.50575	Raw
0.307897	Raw	0.5105	Raw
0.4182	Raw	0.510417	Raw
0.321667	Raw	0.510833	Raw
0.382038	Raw	0.508458	Raw
0.35419	Raw	0.510417	Raw
0.320976	Raw	0.50425	Raw
0.281591	Raw	0.510458	Raw
0.239454	Raw	0.501833	Raw
0.320979	Raw	0.51475	Raw
0.406661	Raw	0.549125	Raw
0.304152	Raw	0.505833	Raw
0.310133	Raw	0.507917	Raw
0.365039	Raw	0.509375	Raw
0.3108	Raw	0.505417	Raw
0.162633	Raw	0.499875	Raw
0.346013	Raw	0.529833	Raw
0.319939	Raw	0.506708	Raw
0.278259	Raw	0.504917	Raw
0.316379	Raw	0.52125	Raw
0.32622	Raw	0.507208	Raw
0.355629	Raw	0.508542	Raw
0.341464	Raw	0.510917	Raw
0.345935	Raw	0.503667	Raw
0.335691	Raw	0.513833	Raw
0.292061	Raw	0.508167	Raw
0.30602	Raw	0.503875	Raw
0.331881	Raw	0.506917	Raw
0.325062	Raw	0.5075	Raw
0.348295	Raw	0.508833	Raw
0.324889	Raw	0.502292	Raw
0.293035	Raw	0.507	Raw
0.31855	Raw	0.504208	Raw
0.332606	Raw	0.504667	Raw
0.348783	Raw	0.508375	Raw
0.360842	Raw	0.521667	Raw
0.330267	Raw	0.50875	Raw
0.352329	Raw	0.511417	Raw
0.29004	Raw	0.509125	Raw
0.335233	Raw	0.516833	Raw
0.34939	Raw	0.5185	Raw
0.376634	Raw	0.511917	Raw
0.32715	Raw	0.507125	Raw
0.314933	Raw	0.505625	Raw
0.33034	Raw	0.506208	Raw
0.309345	Raw	0.503833	Raw
0.293895	Raw	0.505958	Raw
0.297816	Raw	0.5115	Raw
0.323195	Raw	0.506583	Raw
0.270454	Raw	0.503208	Raw
0.366871	Raw	0.506792	Raw
0.283513	Raw	0.506375	Raw
0.343005	Raw	0.504708	Raw
0.338335	Raw	0.506958	Raw
0.307106	Raw	0.508375	Raw
0.269066	Raw	0.503167	Raw
0.280269	Raw	0.5045	Raw
0.3564	Raw	0.506	Raw
0.347625	Raw	0.505375	Raw
0.344024	Raw	0.505792	Raw
0.335285	Raw	0.507792	Raw
0.281429	Raw	0.505375	Raw
0.323046	Raw	0.513125	Raw
0.340582	Raw	0.518958	Raw
0.221714	Raw	0.500667	Raw
0.319886	Raw	0.504667	Raw
0.427917	Raw	0.582042	Raw
0.372838	Raw	0.506375	Raw
0.330484	Raw	0.505875	Raw
0.331773	Raw	0.507583	Raw
0.338421	Raw	0.504875	Raw
0.290386	Raw	0.509875	Raw
0.322903	Raw	0.533708	Raw
0.347298	Raw	0.513292	Raw
0.2505	Raw	0.502292	Raw
0.354252	Raw	0.533792	Raw
0.347607	Raw	0.5305	Raw
0.28143	Raw	0.504625	Raw
0.330909	Raw	0.509208	Raw
0.240222	Raw	0.500583	Raw
0.35692	Raw	0.508208	Raw
0.292575	Raw	0.508875	Raw
0.3128	Raw	0.51	Raw
0.349835	Raw	0.51075	Raw
0.365824	Raw	0.51075	Raw
0.381776	Raw	0.508583	Raw
0.3652	Raw	0.505	Raw
0.344397	Raw	0.505917	Raw
0.306745	Raw	0.508167	Raw
0.287858	Raw	0.505375	Raw
0.355224	Raw	0.51175	Raw
0.277906	Raw	0.506625	Raw
0.321732	Raw	0.518625	Raw
0.322937	Raw	0.513417	Raw
0.363311	Raw	0.5245	Raw
0.255285	Raw	0.501917	Raw
0.345048	Raw	0.5165	Raw
0.305816	Raw	0.503667	Raw
0.266357	Raw	0.503083	Raw
0.308081	Raw	0.503292	Raw
0.34544	Raw	0.531375	Raw
0.333729	Raw	0.528958	Raw
0.325867	Raw	0.505	Raw
0.331064	Raw	0.508667	Raw
0.297642	Raw	0.503708	Raw
0.343137	Raw	0.506833	Raw
0.376941	Raw	0.507208	Raw
0.387276	Raw	0.516292	Raw
0.362064	Raw	0.507208	Raw
0.360533	Raw	0.509875	Raw
0.293709	Raw	0.503625	Raw
0.286085	Raw	0.503	Raw
0.2836	Raw	0.5025	Raw
0.377832	Raw	0.508125	Raw
0.366294	Raw	0.513083	Raw
0.320077	Raw	0.5085	Raw
0.327556	Raw	0.504583	Raw
0.327069	Raw	0.5095	Raw
0.316333	Raw	0.5065	Raw
0.359938	Raw	0.539875	Raw
0.327287	Raw	0.50525	Raw
0.319459	Raw	0.504875	Raw
0.301742	Raw	0.503792	Raw
0.33653	Raw	0.506	Raw
0.331257	Raw	0.504417	Raw
0.278514	Raw	0.506042	Raw
0.30737	Raw	0.508	Raw
0.343516	Raw	0.515	Raw
0.354159	Raw	0.515875	Raw
0.312422	Raw	0.504833	Raw
0.332294	Raw	0.508375	Raw
0.319096	Raw	0.505083	Raw
0.267043	Raw	0.502417	Raw
0.345467	Raw	0.510833	Raw
0.316936	Raw	0.5095	Raw
0.314133	Raw	0.511042	Raw
0.252949	Raw	0.50275	Raw
0.427429	Raw	0.506458	Raw
0.359225	Raw	0.52375	Raw
0.276613	Raw	0.504125	Raw
0.308662	Raw	0.516375	Raw
0.317157	Raw	0.504292	Raw
0.342872	Raw	0.519125	Raw
0.330741	Raw	0.50475	Raw
0.338749	Raw	0.507542	Raw
0.302422	Raw	0.505292	Raw
0.286008	Raw	0.504958	Raw
0.366754	Raw	0.5375	Raw
0.297276	Raw	0.505708	Raw
0.325778	Raw	0.506542	Raw
0.339986	Raw	0.508375	Raw
0.317037	Raw	0.506625	Raw
0.28164	Raw	0.504208	Raw
0.301445	Raw	0.505458	Raw
0.27631	Raw	0.502792	Raw
0.311837	Raw	0.508083	Raw
0.274933	Raw	0.505167	Raw
0.33894	Raw	0.505583	Raw
0.275414	Raw	0.504083	Raw
0.325627	Raw	0.507625	Raw
0.293708	Raw	0.507208	Raw
0.400923	Raw	0.523958	Raw
0.335525	Raw	0.513292	Raw
0.341802	Raw	0.511042	Raw
0.326099	Raw	0.511042	Raw
0.365444	Raw	0.510125	Raw
0.308492	Raw	0.521042	Raw
0.338515	Raw	0.51125	Raw
0.3024	Raw	0.501875	Raw
0.390758	Raw	0.50675	Raw
0.312333	Raw	0.50325	Raw
0.319886	Raw	0.504667	Raw
0.382839	Raw	0.525875	Raw
0.316386	Raw	0.510375	Raw
0.365618	Raw	0.530083	Raw
0.357867	Raw	0.507375	Raw
0.318248	Raw	0.512542	Raw
0.219714	Raw	0.500167	Raw
0.289533	Raw	0.503625	Raw
0.262297	Raw	0.502375	Raw
0.301992	Raw	0.51725	Raw
0.314098	Raw	0.505708	Raw
0.297642	Raw	0.503708	Raw
0.31512	Raw	0.509917	Raw
0.334422	Raw	0.5055	Raw
0.359111	Raw	0.506167	Raw
0.326548	Raw	0.502875	Raw
0.288502	Raw	0.503875	Raw
0.311519	Raw	0.504292	Raw
0.30217	Raw	0.504	Raw
0.247828	Raw	0.502542	Raw
0.340395	Raw	0.51375	Raw
0.351446	Raw	0.520583	Raw
0.32289	Raw	0.510583	Raw
0.374711	Raw	0.5185	Raw
0.329328	Raw	0.507625	Raw
0.260577	Raw	0.502042	Raw
0.337008	Raw	0.507042	Raw
0.317088	Raw	0.509708	Raw
0.286512	Raw	0.515083	Raw
0.259153	Raw	0.505208	Raw
0.411228	Raw	0.530333	Raw
0.207543	Raw	0.500042	Raw
0.336359	Raw	0.503208	Raw
0.303679	Raw	0.505917	Raw
0.309074	Raw	0.513583	Raw
0.346169	Raw	0.532708	Raw
0.364357	Raw	0.50725	Raw
0.351711	Raw	0.526542	Raw
0.36831	Raw	0.540583	Raw
0.33379	Raw	0.506625	Raw
0.322309	Raw	0.507417	Raw
0.339633	Raw	0.510625	Raw
0.270046	Raw	0.503583	Raw
0.318789	Raw	0.505292	Raw
0.333543	Raw	0.516208	Raw
0.340293	Raw	0.512208	Raw
0.350958	Raw	0.507833	Raw
0.3288	Raw	0.5075	Raw
0.301065	Raw	0.508375	Raw
0.325147	Raw	0.51425	Raw
0.322776	Raw	0.509333	Raw
0.381324	Raw	0.519292	Raw
0.26746	Raw	0.503042	Raw
0.345596	Raw	0.514	Raw
0.359105	Raw	0.514833	Raw
0.308197	Raw	0.50725	Raw
0.331597	Raw	0.512458	Raw
0.319903	Raw	0.505208	Raw
0.392225	Raw	0.552708	Raw
0.344815	Raw	0.511833	Raw
0.289793	Raw	0.503167	Raw
0.2764	Raw	0.506083	Raw
0.315	Raw	0.505417	Raw
0.338042	Raw	0.501083	Raw
0.310489	Raw	0.503958	Raw
0.324257	Raw	0.507583	Raw
0.298758	Raw	0.506042	Raw
0.296769	Raw	0.50625	Raw
0.26414	Raw	0.503375	Raw
0.286851	Raw	0.504458	Raw
0.32005	Raw	0.504125	Raw
0.33302	Raw	0.506042	Raw
0.316936	Raw	0.5095	Raw
0.366422	Raw	0.502458	Raw
0.333273	Raw	0.50525	Raw
0.284919	Raw	0.504833	Raw
0.341099	Raw	0.504917	Raw
0.272267	Raw	0.5035	Raw
0.296344	Raw	0.508667	Raw
0.352741	Raw	0.52175	Raw
0.309539	Raw	0.505792	Raw
0.330459	Raw	0.508208	Raw
0.287329	Raw	0.503208	Raw
0.307587	Raw	0.505333	Raw
0.292648	Raw	0.505	Raw
0.321308	Raw	0.512625	Raw
0.3288	Raw	0.516875	Raw
0.280949	Raw	0.502542	Raw
0.334971	Raw	0.505625	Raw
0.352659	Raw	0.505208	Raw
0.347339	Raw	0.50775	Raw
0.262003	Raw	0.502	Raw
0.311971	Raw	0.509667	Raw
0.293158	Raw	0.503042	Raw
0.271867	Raw	0.50325	Raw
0.301076	Raw	0.508833	Raw
0.355436	Raw	0.51525	Raw
0.335207	Raw	0.520917	Raw
0.342308	Raw	0.508208	Raw
0.268639	Raw	0.502375	Raw
0.313667	Raw	0.504333	Raw
0.337665	Raw	0.505792	Raw
0.289426	Raw	0.506917	Raw
0.351902	Raw	0.507375	Raw
0.320058	Raw	0.50225	Raw
0.375221	Raw	0.506667	Raw
0.326631	Raw	0.510542	Raw
0.275674	Raw	0.504333	Raw
0.307476	Raw	0.507125	Raw
0.317577	Raw	0.504083	Raw
0.302422	Raw	0.505292	Raw
0.366612	Raw	0.508417	Raw
0.333191	Raw	0.510708	Raw
0.320776	Raw	0.505875	Raw
0.359733	Raw	0.509125	Raw
0.318264	Raw	0.504958	Raw
0.274892	Raw	0.506	Raw
0.338894	Raw	0.514	Raw
0.362267	Raw	0.5115	Raw
0.310434	Raw	0.515792	Raw
0.339578	Raw	0.511625	Raw
0.312831	Raw	0.5065	Raw
0.30475	Raw	0.512458	Raw
0.299368	Raw	0.501542	Raw
0.328945	Raw	0.507833	Raw
0.294656	Raw	0.502875	Raw
0.375857	Raw	0.507833	Raw
0.364369	Raw	0.52975	Raw
0.30638	Raw	0.507958	Raw
0.313479	Raw	0.506417	Raw
0.318305	Raw	0.507917	Raw
0.208282	Raw	0.500208	Raw
0.300021	Raw	0.514208	Raw
0.310954	Raw	0.50775	Raw
0.301188	Raw	0.504375	Raw
0.3549	Raw	0.509125	Raw
0.403505	Raw	0.508542	Raw
0.315421	Raw	0.511792	Raw
0.307138	Raw	0.524833	Raw
0.296679	Raw	0.505875	Raw
0.304821	Raw	0.502417	Raw
0.267995	Raw	0.50275	Raw
0.288551	Raw	0.502208	Raw
0.282637	Raw	0.50625	Raw
0.307379	Raw	0.5155	Raw
0.331881	Raw	0.506917	Raw
0.321916	Raw	0.512958	Raw
0.282792	Raw	0.504417	Raw
0.321567	Raw	0.5075	Raw
0.299074	Raw	0.507083	Raw
0.334091	Raw	0.506292	Raw
0.339561	Raw	0.503833	Raw
0.276504	Raw	0.503958	Raw
0.292307	Raw	0.50425	Raw
0.284099	Raw	0.503583	Raw
0.311474	Raw	0.504708	Raw
0.330411	Raw	0.517292	Raw
0.247217	Raw	0.501708	Raw
0.264754	Raw	0.503542	Raw
0.283238	Raw	0.503208	Raw
0.367755	Raw	0.514708	Raw
0.307047	Raw	0.503792	Raw
0.320333	Raw	0.50975	Raw
0.321256	Raw	0.504583	Raw
0.315816	Raw	0.505542	Raw
0.323276	Raw	0.510083	Raw
0.311171	Raw	0.506042	Raw
0.353569	Raw	0.51975	Raw
0.33388	Raw	0.529708	Raw
0.322251	Raw	0.509417	Raw
0.346791	Raw	0.520458	Raw
0.298863	Raw	0.504125	Raw
0.260041	Raw	0.503625	Raw
0.272252	Raw	0.502125	Raw
0.3056	Raw	0.504375	Raw
0.37943	Raw	0.51675	Raw
0.274719	Raw	0.511708	Raw
0.310549	Raw	0.50375	Raw
0.295067	Raw	0.50375	Raw
0.3365	Raw	0.506458	Raw
0.290999	Raw	0.506292	Raw
0.324057	Raw	0.507792	Raw
0.324719	Raw	0.515792	Raw
0.351211	Raw	0.508792	Raw
0.313342	Raw	0.507333	Raw
0.366979	Raw	0.509917	Raw
0.269555	Raw	0.506583	Raw
0.286748	Raw	0.510208	Raw
0.343812	Raw	0.51325	Raw
0.317208	Raw	0.509208	Raw
0.403735	Raw	0.5065	Raw
0.367331	Raw	0.512875	Raw
0.326653	Raw	0.504792	Raw
0.32505	Raw	0.506958	Raw
0.319151	Raw	0.506792	Raw
0.31012	Raw	0.506417	Raw
0.284066	Raw	0.508167	Raw
0.286085	Raw	0.503	Raw
0.307291	Raw	0.506625	Raw
0.298451	Raw	0.506125	Raw
0.305492	Raw	0.516125	Raw
0.276677	Raw	0.502375	Raw
0.325897	Raw	0.504667	Raw
0.323195	Raw	0.506583	Raw
0.349924	Raw	0.506375	Raw
0.338499	Raw	0.508333	Raw
0.24499	Raw	0.501	Raw
0.271067	Raw	0.50275	Raw
0.327514	Raw	0.508333	Raw
0.309181	Raw	0.505375	Raw
0.2763	Raw	0.503542	Raw
0.274463	Raw	0.502667	Raw
0.307051	Raw	0.508083	Raw
0.343225	Raw	0.5095	Raw
0.299941	Raw	0.50175	Raw
0.291636	Raw	0.51275	Raw
0.318097	Raw	0.509042	Raw
0.301742	Raw	0.503792	Raw
0.351362	Raw	0.510917	Raw
0.35185	Raw	0.511167	Raw
0.294381	Raw	0.50625	Raw
0.28407	Raw	0.504458	Raw
0.266357	Raw	0.503083	Raw
0.300557	Raw	0.504458	Raw
0.306231	Raw	0.504083	Raw
0.337169	Raw	0.505667	Raw
0.305419	Raw	0.504875	Raw
0.336723	Raw	0.510958	Raw
0.351921	Raw	0.542333	Raw
0.336369	Raw	0.504958	Raw
0.327566	Raw	0.508875	Raw
0.317692	Raw	0.507792	Raw
0.25267	Raw	0.501917	Raw
0.370865	Raw	0.51225	Raw
0.330105	Raw	0.508417	Raw
0.29049	Raw	0.50475	Raw
0.298518	Raw	0.503333	Raw
0.374324	Raw	0.507167	Raw
0.359812	Raw	0.507167	Raw
0.297505	Raw	0.506833	Raw
0.361779	Raw	0.504958	Raw
0.278419	Raw	0.502667	Raw
0.326732	Raw	0.51425	Raw
0.303353	Raw	0.504125	Raw
0.302727	Raw	0.509833	Raw
0.364771	Raw	0.517667	Raw
0.330741	Raw	0.50475	Raw
0.279671	Raw	0.502167	Raw
0.361446	Raw	0.528208	Raw
0.300829	Raw	0.503375	Raw
0.288502	Raw	0.503875	Raw
0.279069	Raw	0.504292	Raw
0.347036	Raw	0.507625	Raw
0.349182	Raw	0.512	Raw
0.322482	Raw	0.503833	Raw
0.341153	Raw	0.504208	Raw
0.298261	Raw	0.504208	Raw
0.331071	Raw	0.506	Raw
0.310545	Raw	0.504792	Raw
0.351862	Raw	0.53	Raw
0.384061	Raw	0.504417	Raw
0.285578	Raw	0.505375	Raw
0.365478	Raw	0.533375	Raw
0.300452	Raw	0.503667	Raw
0.288532	Raw	0.502583	Raw
0.38271	Raw	0.507167	Raw
0.364234	Raw	0.515167	Raw
0.276275	Raw	0.502875	Raw
0.265333	Raw	0.503125	Raw
0.2904	Raw	0.502708	Raw
0.305469	Raw	0.510542	Raw
0.327964	Raw	0.513	Raw
0.298518	Raw	0.503333	Raw
0.323347	Raw	0.5055	Raw
0.349994	Raw	0.515667	Raw
0.293964	Raw	0.508875	Raw
0.320414	Raw	0.512375	Raw
0.2779	Raw	0.504333	Raw
0.37262	Raw	0.516958	Raw
0.367733	Raw	0.501042	Raw
0.345965	Raw	0.522667	Raw
0.316178	Raw	0.504167	Raw
0.334296	Raw	0.50675	Raw
0.355642	Raw	0.523042	Raw
0.353028	Raw	0.508	Raw
0.273115	Raw	0.503125	Raw
0.344622	Raw	0.505208	Raw
0.359067	Raw	0.5085	Raw
0.343586	Raw	0.522458	Raw
0.2915	Raw	0.502917	Raw
0.324823	Raw	0.508458	Raw
0.2696	Raw	0.501833	Raw
0.307476	Raw	0.507125	Raw
0.316088	Raw	0.505125	Raw
0.314933	Raw	0.506667	Raw
0.298725	Raw	0.506417	Raw
0.265856	Raw	0.503583	Raw
0.337516	Raw	0.526125	Raw
0.305183	Raw	0.51025	Raw
0.318253	Raw	0.512833	Raw
0.330942	Raw	0.511792	Raw
0.343433	Raw	0.511667	Raw
0.283426	Raw	0.506042	Raw
0.317198	Raw	0.511208	Raw
0.31012	Raw	0.506417	Raw
0.289185	Raw	0.502875	Raw
0.29823	Raw	0.517583	Raw
0.357325	Raw	0.511583	Raw
0.306363	Raw	0.506	Raw
0.371012	Raw	0.512625	Raw
0.349629	Raw	0.503583	Raw
0.370141	Raw	0.51625	Raw
0.263054	Raw	0.502542	Raw
0.314214	Raw	0.506542	Raw
0.371596	Raw	0.552667	Raw
0.369336	Raw	0.506958	Raw
0.398808	Raw	0.548542	Raw
0.324707	Raw	0.519	Raw
0.390761	Raw	0.529375	Raw
0.3628	Raw	0.512	Raw
0.309479	Raw	0.503208	Raw
0.327149	Raw	0.51675	Raw
0.297023	Raw	0.506167	Raw
0.376763	Raw	0.518958	Raw
0.297277	Raw	0.510958	Raw
0.321486	Raw	0.506	Raw
0.327287	Raw	0.50525	Raw
0.303746	Raw	0.504833	Raw
0.476434	Raw	0.546417	Raw
0.405245	Raw	0.526583	Raw
0.392289	Raw	0.513625	Raw
0.416161	Raw	0.53075	Raw
0.345768	Raw	0.548708	Raw
0.345362	Raw	0.505458	Raw
0.353202	Raw	0.530833	Raw
0.393782	Raw	0.547542	Raw
0.349013	Raw	0.519125	Raw
0.432283	Raw	0.5885	Raw
0.317594	Raw	0.51525	Raw
0.35649	Raw	0.528542	Raw
0.354299	Raw	0.521542	Raw
0.365107	Raw	0.521833	Raw
0.469324	Raw	0.567625	Raw
0.326559	Raw	0.508625	Raw
0.298875	Raw	0.505667	Raw
0.349208	Raw	0.524583	Raw
0.386014	Raw	0.507083	Raw
0.340824	Raw	0.513333	Raw
0.322787	Raw	0.512208	Raw
0.349038	Raw	0.537292	Raw
0.383576	Raw	0.5205	Raw
0.442513	Raw	0.551542	Raw
0.33741	Raw	0.517083	Raw
0.427221	Raw	0.538083	Raw
0.442456	Raw	0.571125	Raw
0.345577	Raw	0.519	Raw
0.279443	Raw	0.506792	Raw
0.385084	Raw	0.5235	Raw
0.344491	Raw	0.512833	Raw
0.458986	Raw	0.605417	Raw
0.427737	Raw	0.563833	Raw
0.393156	Raw	0.575792	Raw
0.338227	Raw	0.509792	Raw
0.38757	Raw	0.540417	Raw
0.339163	Raw	0.507667	Raw
0.370411	Raw	0.526375	Raw
0.457244	Raw	0.562458	Raw
0.462882	Raw	0.526292	Raw
0.374593	Raw	0.532458	Raw
0.478749	Raw	0.625625	Raw
0.408817	Raw	0.53925	Raw
0.337886	Raw	0.519667	Raw
0.365376	Raw	0.547083	Raw
0.377674	Raw	0.552042	Raw
0.277742	Raw	0.503833	Raw
0.375801	Raw	0.52575	Raw
0.439217	Raw	0.558042	Raw
0.368892	Raw	0.518458	Raw
0.29322	Raw	0.511292	Raw
0.520659	Raw	0.653208	Raw
0.381137	Raw	0.541	Raw
0.34569	Raw	0.515333	Raw
0.371957	Raw	0.5145	Raw
0.425124	Raw	0.5165	Raw
0.404641	Raw	0.531292	Raw
0.377471	Raw	0.534042	Raw
0.394226	Raw	0.516917	Raw
0.344762	Raw	0.506042	Raw
0.366929	Raw	0.553042	Raw
0.366454	Raw	0.539083	Raw
0.323189	Raw	0.527458	Raw
0.415549	Raw	0.569458	Raw
0.403671	Raw	0.5375	Raw
0.41467	Raw	0.564375	Raw
0.376969	Raw	0.517875	Raw
0.3408	Raw	0.506667	Raw
0.376641	Raw	0.514542	Raw
0.45133	Raw	0.580875	Raw
0.416657	Raw	0.553708	Raw
0.422959	Raw	0.557542	Raw
0.282125	Raw	0.512292	Raw
0.343258	Raw	0.512333	Raw
0.346467	Raw	0.539542	Raw
0.338406	Raw	0.519708	Raw
0.321637	Raw	0.517708	Raw
0.318384	Raw	0.518208	Raw
0.406247	Raw	0.534708	Raw
0.38694	Raw	0.556792	Raw
0.389514	Raw	0.525208	Raw
0.484718	Raw	0.634458	Raw
0.428687	Raw	0.557375	Raw
0.299007	Raw	0.508	Raw
0.348114	Raw	0.550542	Raw
0.399751	Raw	0.531083	Raw
0.405061	Raw	0.569625	Raw
0.406479	Raw	0.55725	Raw
0.473404	Raw	0.572208	Raw
0.401685	Raw	0.532917	Raw
0.321925	Raw	0.517458	Raw
0.427844	Raw	0.520417	Raw
0.384724	Raw	0.547708	Raw
0.404362	Raw	0.5325	Raw
0.339543	Raw	0.538125	Raw
0.434676	Raw	0.599042	Raw
0.371064	Raw	0.507875	Raw
0.361789	Raw	0.509542	Raw
0.440483	Raw	0.533792	Raw
0.525958	Raw	0.647208	Raw
0.470745	Raw	0.615875	Raw
0.414097	Raw	0.55025	Raw
0.319176	Raw	0.518375	Raw
0.430693	Raw	0.546875	Raw
0.293375	Raw	0.511542	Raw
0.251704	Raw	0.50475	Raw
0.378338	Raw	0.544875	Raw
0.351557	Raw	0.512667	Raw
0.344866	Raw	0.537208	Raw
0.458021	Raw	0.5655	Raw
0.333628	Raw	0.539125	Raw
0.338375	Raw	0.503583	Raw
0.394706	Raw	0.510667	Raw
0.373984	Raw	0.53175	Raw
0.321565	Raw	0.514792	Raw
0.254296	Raw	0.506417	Raw
0.434058	Raw	0.544167	Raw
0.336091	Raw	0.52225	Raw
0.336915	Raw	0.520875	Raw
0.286265	Raw	0.512792	Raw
0.404939	Raw	0.540083	Raw
0.413627	Raw	0.552875	Raw
0.300044	Raw	0.50425	Raw
0.485607	Raw	0.606917	Raw
0.337789	Raw	0.5325	Raw
0.2856	Raw	0.511833	Raw
0.352874	Raw	0.511083	Raw
0.448482	Raw	0.571583	Raw
0.34756	Raw	0.521875	Raw
0.32599	Raw	0.506875	Raw
0.381544	Raw	0.516708	Raw
0.407388	Raw	0.53625	Raw
0.361529	Raw	0.536958	Raw
0.427561	Raw	0.5595	Raw
0.402758	Raw	0.560708	Raw
0.323482	Raw	0.525167	Raw
0.386884	Raw	0.533375	Raw
0.259208	Raw	0.509792	Raw
0.3736	Raw	0.548333	Raw
0.301933	Raw	0.5165	Raw
0.412831	Raw	0.56175	Raw
0.330491	Raw	0.518375	Raw
0.381659	Raw	0.5215	Raw
0.337284	Raw	0.518	Raw
0.398425	Raw	0.523583	Raw
0.387713	Raw	0.542667	Raw
0.427923	Raw	0.546625	Raw
0.392537	Raw	0.522667	Raw
0.418317	Raw	0.525417	Raw
0.337586	Raw	0.524667	Raw
0.303374	Raw	0.513292	Raw
0.259658	Raw	0.503542	Raw
0.409853	Raw	0.54475	Raw
0.309203	Raw	0.510292	Raw
0.384065	Raw	0.533125	Raw
0.427108	Raw	0.560333	Raw
0.357668	Raw	0.515583	Raw
0.355872	Raw	0.532792	Raw
0.375148	Raw	0.561625	Raw
0.31314	Raw	0.509625	Raw
0.439478	Raw	0.537583	Raw
0.484077	Raw	0.588583	Raw
0.318171	Raw	0.52825	Raw
0.427152	Raw	0.601375	Raw
0.453691	Raw	0.555208	Raw
0.361457	Raw	0.509167	Raw
0.342367	Raw	0.511625	Raw
0.293373	Raw	0.514458	Raw
0.479051	Raw	0.596125	Raw
0.458129	Raw	0.509667	Raw
0.30737	Raw	0.508	Raw
0.386554	Raw	0.542625	Raw
0.299595	Raw	0.513208	Raw
0.355609	Raw	0.533042	Raw
0.351758	Raw	0.530083	Raw
0.401375	Raw	0.514792	Raw
0.415688	Raw	0.532375	Raw
0.322994	Raw	0.52325	Raw
0.461533	Raw	0.552917	Raw
0.416705	Raw	0.555375	Raw
0.361657	Raw	0.530917	Raw
0.320359	Raw	0.511375	Raw
0.322285	Raw	0.518042	Raw
0.356648	Raw	0.52525	Raw
0.329876	Raw	0.520792	Raw
0.320703	Raw	0.51425	Raw
0.321427	Raw	0.512333	Raw
0.335679	Raw	0.535583	Raw
0.293556	Raw	0.50475	Raw
0.282423	Raw	0.50525	Raw
0.351211	Raw	0.508792	Raw
0.413828	Raw	0.516875	Raw
0.437678	Raw	0.558458	Raw
0.386174	Raw	0.563542	Raw
0.260608	Raw	0.507417	Raw
0.344503	Raw	0.521625	Raw
0.310515	Raw	0.515542	Raw
0.345212	Raw	0.539833	Raw
0.394576	Raw	0.559	Raw
0.331297	Raw	0.509875	Raw
0.385654	Raw	0.553917	Raw
0.365359	Raw	0.555875	Raw
0.401181	Raw	0.515708	Raw
0.305934	Raw	0.521583	Raw
0.300205	Raw	0.514542	Raw
0.41103	Raw	0.582458	Raw
0.394833	Raw	0.552458	Raw
0.26666	Raw	0.505917	Raw
0.310086	Raw	0.530375	Raw
0.374793	Raw	0.5315	Raw
0.438959	Raw	0.56625	Raw
0.331661	Raw	0.509125	Raw
0.411152	Raw	0.552333	Raw
0.373375	Raw	0.515042	Raw
0.414046	Raw	0.584833	Raw
0.386034	Raw	0.57025	Raw
0.387655	Raw	0.560333	Raw
0.398549	Raw	0.531	Raw
0.341481	Raw	0.508875	Raw
0.428059	Raw	0.555917	Raw
0.418065	Raw	0.521167	Raw
0.32969	Raw	0.510458	Raw
0.454219	Raw	0.542208	Raw
0.402873	Raw	0.527958	Raw
0.265889	Raw	0.512125	Raw
0.260497	Raw	0.502542	Raw
0.369423	Raw	0.512083	Raw
0.36458	Raw	0.524375	Raw
0.440591	Raw	0.5805	Raw
0.460352	Raw	0.579167	Raw
0.4354	Raw	0.51125	Raw
0.281386	Raw	0.505125	Raw
0.416226	Raw	0.509	Raw
0.425495	Raw	0.567708	Raw
0.362365	Raw	0.524208	Raw
0.312341	Raw	0.521542	Raw
0.314935	Raw	0.517083	Raw
0.332354	Raw	0.51175	Raw
0.335745	Raw	0.507125	Raw
0.485468	Raw	0.580875	Raw
0.375831	Raw	0.568042	Raw
0.48847	Raw	0.599958	Raw
0.421609	Raw	0.51075	Raw
0.430752	Raw	0.568917	Raw
0.385655	Raw	0.512542	Raw
0.396803	Raw	0.534917	Raw
0.298849	Raw	0.508083	Raw
0.359067	Raw	0.5085	Raw
0.309641	Raw	0.513	Raw
0.409627	Raw	0.550708	Raw
0.412249	Raw	0.536625	Raw
0.393256	Raw	0.537708	Raw
0.297091	Raw	0.520333	Raw
0.314639	Raw	0.510875	Raw
0.354949	Raw	0.534625	Raw
0.283413	Raw	0.505958	Raw
0.376605	Raw	0.512042	Raw
0.397857	Raw	0.516	Raw
0.387573	Raw	0.53125	Raw
0.364926	Raw	0.521708	Raw
0.580068	Raw	0.6755	Raw
0.3992	Raw	0.534167	Raw
0.381677	Raw	0.5425	Raw
0.330753	Raw	0.512417	Raw
0.424686	Raw	0.541667	Raw
0.457629	Raw	0.610458	Raw
0.385527	Raw	0.512667	Raw
0.368166	Raw	0.555833	Raw
0.392161	Raw	0.514917	Raw
0.31586	Raw	0.504375	Raw
0.42058	Raw	0.524458	Raw
0.299703	Raw	0.508125	Raw
0.308791	Raw	0.507667	Raw
0.333564	Raw	0.506958	Raw
0.436321	Raw	0.525083	Raw
0.381137	Raw	0.541	Raw
0.263361	Raw	0.507667	Raw
0.37462	Raw	0.533	Raw
0.475939	Raw	0.603458	Raw
0.322801	Raw	0.509125	Raw
0.3731	Raw	0.53475	Raw
0.338646	Raw	0.526625	Raw
0.369881	Raw	0.512958	Raw
0.40751	Raw	0.564917	Raw
0.477014	Raw	0.563917	Raw
0.443278	Raw	0.557042	Raw
0.335487	Raw	0.518875	Raw
0.376889	Raw	0.548958	Raw
0.409628	Raw	0.5115	Raw
0.32142	Raw	0.50675	Raw
0.272998	Raw	0.505	Raw
0.407671	Raw	0.533958	Raw
0.381739	Raw	0.509875	Raw
0.452708	Raw	0.562333	Raw
0.373268	Raw	0.546875	Raw
0.411494	Raw	0.557	Raw
0.324304	Raw	0.510958	Raw
0.405924	Raw	0.548042	Raw
0.392716	Raw	0.552792	Raw
0.381506	Raw	0.516333	Raw
0.389588	Raw	0.57275	Raw
0.275111	Raw	0.514875	Raw
0.332758	Raw	0.5085	Raw
0.44492	Raw	0.590292	Raw
0.355426	Raw	0.507083	Raw
0.362977	Raw	0.518042	Raw
0.338335	Raw	0.506958	Raw
0.42848	Raw	0.574792	Raw
0.357081	Raw	0.508333	Raw
0.380519	Raw	0.516917	Raw
0.429656	Raw	0.54825	Raw
0.407328	Raw	0.569333	Raw
0.366463	Raw	0.522375	Raw
0.264267	Raw	0.5025	Raw
0.483699	Raw	0.602583	Raw
0.358412	Raw	0.51375	Raw
0.379707	Raw	0.526833	Raw
0.384098	Raw	0.526667	Raw
0.416092	Raw	0.55725	Raw
0.401198	Raw	0.556375	Raw
0.35148	Raw	0.531375	Raw
0.432487	Raw	0.519458	Raw
0.413082	Raw	0.568292	Raw
0.406411	Raw	0.529292	Raw
0.416822	Raw	0.559708	Raw
0.356575	Raw	0.539042	Raw
0.386236	Raw	0.543208	Raw
0.312721	Raw	0.512292	Raw
0.302981	Raw	0.508375	Raw
0.330627	Raw	0.525	Raw
0.417806	Raw	0.523417	Raw
0.455496	Raw	0.611292	Raw
0.452595	Raw	0.573667	Raw
0.537454	Raw	0.622083	Raw
0.325494	Raw	0.516333	Raw
0.252928	Raw	0.503875	Raw
0.390571	Raw	0.527208	Raw
0.434765	Raw	0.554083	Raw
0.435628	Raw	0.539167	Raw
0.341464	Raw	0.517667	Raw
0.290687	Raw	0.50775	Raw
0.327354	Raw	0.5305	Raw
0.457811	Raw	0.566208	Raw
0.349791	Raw	0.538708	Raw
0.251332	Raw	0.504417	Raw
0.340369	Raw	0.5085	Raw
0.396813	Raw	0.542667	Raw
0.42344	Raw	0.591167	Raw
0.328622	Raw	0.5055	Raw
0.371383	Raw	0.520708	Raw
0.362039	Raw	0.516833	Raw
0.370499	Raw	0.539375	Raw
0.330993	Raw	0.532125	Raw
0.420011	Raw	0.50975	Raw
0.351733	Raw	0.514167	Raw
0.362983	Raw	0.539208	Raw
0.276368	Raw	0.503708	Raw
0.439663	Raw	0.517417	Raw
0.392494	Raw	0.541083	Raw
0.39729	Raw	0.538208	Raw
0.368684	Raw	0.525125	Raw
0.433147	Raw	0.542958	Raw
0.393807	Raw	0.537875	Raw
0.392285	Raw	0.516208	Raw
0.329313	Raw	0.519708	Raw
0.342039	Raw	0.5115	Raw
0.320341	Raw	0.5175	Raw
0.515684	Raw	0.661	Raw
0.419038	Raw	0.532708	Raw
0.390439	Raw	0.560917	Raw
0.31889	Raw	0.528958	Raw
0.422681	Raw	0.554917	Raw
0.346499	Raw	0.522917	Raw
0.439424	Raw	0.563	Raw
0.329123	Raw	0.510542	Raw
0.362305	Raw	0.518583	Raw
0.55053	Raw	0.64775	Raw
0.446872	Raw	0.579542	Raw
0.392596	Raw	0.520417	Raw
0.413786	Raw	0.51875	Raw
0.383415	Raw	0.54375	Raw
0.347544	Raw	0.518167	Raw
0.46751	Raw	0.581292	Raw
0.309749	Raw	0.508	Raw
0.391747	Raw	0.531458	Raw
0.323684	Raw	0.528333	Raw
0.325888	Raw	0.518083	Raw
0.35661	Raw	0.549083	Raw
0.398394	Raw	0.5445	Raw
0.314694	Raw	0.515917	Raw
0.34318	Raw	0.530875	Raw
0.439246	Raw	0.557208	Raw
0.400742	Raw	0.575458	Raw
0.344985	Raw	0.515625	Raw
0.423208	Raw	0.542042	Raw
0.387857	Raw	0.518833	Raw
0.374603	Raw	0.54475	Raw
0.346528	Raw	0.535708	Raw
0.396196	Raw	0.558875	Raw
0.304066	Raw	0.506708	Raw
0.381343	Raw	0.567417	Raw
0.392453	Raw	0.545167	Raw
0.280536	Raw	0.509875	Raw
0.392724	Raw	0.566458	Raw
0.431933	Raw	0.577542	Raw
0.344689	Raw	0.535542	Raw
0.43274	Raw	0.555292	Raw
0.332195	Raw	0.522417	Raw
0.362239	Raw	0.510042	Raw
0.456047	Raw	0.592417	Raw
0.414041	Raw	0.528583	Raw
0.51426	Raw	0.616875	Raw
0.349426	Raw	0.516083	Raw
0.372473	Raw	0.549792	Raw
0.315366	Raw	0.51975	Raw
0.448093	Raw	0.53675	Raw
0.323839	Raw	0.521583	Raw
0.213361	Raw	0.500625	Raw
0.425446	Raw	0.52825	Raw
0.365432	Raw	0.512083	Raw
0.326471	Raw	0.518417	Raw
0.446294	Raw	0.516292	Raw
0.446477	Raw	0.589458	Raw
0.382286	Raw	0.532292	Raw
0.342227	Raw	0.525458	Raw
0.400999	Raw	0.52	Raw
0.387898	Raw	0.547208	Raw
0.448642	Raw	0.54225	Raw
0.375271	Raw	0.522458	Raw
0.438392	Raw	0.572	Raw
0.297145	Raw	0.518458	Raw
0.275025	Raw	0.503667	Raw
0.323958	Raw	0.508958	Raw
0.422377	Raw	0.573333	Raw
0.46443	Raw	0.567458	Raw
0.3264	Raw	0.52725	Raw
0.325064	Raw	0.525875	Raw
0.340312	Raw	0.505958	Raw
0.459541	Raw	0.606	Raw
0.369182	Raw	0.517167	Raw
0.4406	Raw	0.516875	Raw
0.316817	Raw	0.514167	Raw
0.430651	Raw	0.54125	Raw
0.472008	Raw	0.596292	Raw
0.334584	Raw	0.544125	Raw
0.277842	Raw	0.515542	Raw
0.318231	Raw	0.514833	Raw
0.400419	Raw	0.55575	Raw
0.391515	Raw	0.548042	Raw
0.325635	Raw	0.523	Raw
0.429929	Raw	0.544083	Raw
0.395513	Raw	0.549542	Raw
0.329995	Raw	0.510792	Raw
0.274933	Raw	0.506667	Raw
0.431649	Raw	0.529875	Raw
0.42847	Raw	0.565458	Raw
0.3356	Raw	0.506667	Raw
0.442075	Raw	0.566458	Raw
0.314986	Raw	0.511958	Raw
0.438792	Raw	0.548708	Raw
0.367494	Raw	0.54175	Raw
0.394433	Raw	0.548667	Raw
0.314918	Raw	0.508	Raw
0.278544	Raw	0.514042	Raw
0.315328	Raw	0.520875	Raw
0.38867	Raw	0.509625	Raw
0.350719	Raw	0.542208	Raw
0.361092	Raw	0.527333	Raw
0.347855	Raw	0.527708	Raw
0.438235	Raw	0.52775	Raw
0.425102	Raw	0.558833	Raw
0.36954	Raw	0.527417	Raw
0.298057	Raw	0.512667	Raw
0.445653	Raw	0.549167	Raw
0.341515	Raw	0.543667	Raw
0.399161	Raw	0.558708	Raw
0.358481	Raw	0.523042	Raw
0.338593	Raw	0.535792	Raw
0.287036	Raw	0.514375	Raw
0.431124	Raw	0.529583	Raw
0.381721	Raw	0.549292	Raw
0.420406	Raw	0.550167	Raw
0.506954	Raw	0.612417	Raw
0.325171	Raw	0.51325	Raw
0.315673	Raw	0.507	Raw
0.40008	Raw	0.555792	Raw
0.404358	Raw	0.560917	Raw
0.277096	Raw	0.512375	Raw
0.368424	Raw	0.520542	Raw
0.356872	Raw	0.552542	Raw
0.316497	Raw	0.50775	Raw
0.311893	Raw	0.517625	Raw
0.316771	Raw	0.529625	Raw
0.306499	Raw	0.513292	Raw
0.290511	Raw	0.513208	Raw
0.364832	Raw	0.543333	Raw
0.269349	Raw	0.50575	Raw
0.3381	Raw	0.51775	Raw
0.415638	Raw	0.516792	Raw
0.311587	Raw	0.524667	Raw
0.396893	Raw	0.56775	Raw
0.317437	Raw	0.513167	Raw
0.390177	Raw	0.517792	Raw
0.335277	Raw	0.518458	Raw
0.322665	Raw	0.512	Raw
0.383853	Raw	0.523792	Raw
0.355044	Raw	0.514542	Raw
0.343627	Raw	0.515333	Raw
0.382936	Raw	0.518625	Raw
0.358818	Raw	0.516792	Raw
0.334598	Raw	0.519792	Raw
0.305634	Raw	0.507542	Raw
0.356757	Raw	0.5145	Raw
0.366612	Raw	0.530708	Raw
0.355597	Raw	0.507208	Raw
0.393093	Raw	0.556625	Raw
0.31619	Raw	0.510167	Raw
0.351211	Raw	0.508792	Raw
0.374014	Raw	0.544375	Raw
0.347816	Raw	0.521792	Raw
0.372288	Raw	0.523208	Raw
0.390133	Raw	0.506875	Raw
0.375145	Raw	0.5385	Raw
0.385685	Raw	0.535958	Raw
0.335525	Raw	0.513292	Raw
0.310583	Raw	0.509792	Raw
0.303701	Raw	0.506792	Raw
0.338005	Raw	0.512	Raw
0.369703	Raw	0.545083	Raw
0.3381	Raw	0.51775	Raw
0.359241	Raw	0.535417	Raw
0.358915	Raw	0.515292	Raw
0.362053	Raw	0.523083	Raw
0.340077	Raw	0.51275	Raw
0.373956	Raw	0.544458	Raw
0.421717	Raw	0.560875	Raw
0.367378	Raw	0.506042	Raw
0.351061	Raw	0.512417	Raw
0.360656	Raw	0.522542	Raw
0.350951	Raw	0.510083	Raw
0.342552	Raw	0.517208	Raw
0.378545	Raw	0.534583	Raw
0.374445	Raw	0.524042	Raw
0.340827	Raw	0.5055	Raw
0.360312	Raw	0.512875	Raw
0.375221	Raw	0.506667	Raw
0.344276	Raw	0.510792	Raw
0.351277	Raw	0.521958	Raw
0.360199	Raw	0.507667	Raw
0.353697	Raw	0.515625	Raw
0.351455	Raw	0.508917	Raw
0.374667	Raw	0.523125	Raw
0.354313	Raw	0.524208	Raw
0.371759	Raw	0.517042	Raw
0.375868	Raw	0.509875	Raw
0.309623	Raw	0.508875	Raw
0.372104	Raw	0.51475	Raw
0.364771	Raw	0.517667	Raw
0.369486	Raw	0.5155	Raw
0.363388	Raw	0.51525	Raw
0.378137	Raw	0.534542	Raw
0.353081	Raw	0.506917	Raw
0.340563	Raw	0.522875	Raw
0.31712	Raw	0.507875	Raw
0.362137	Raw	0.532083	Raw
0.338882	Raw	0.513458	Raw
0.395115	Raw	0.554167	Raw
0.352869	Raw	0.506792	Raw
0.398933	Raw	0.543125	Raw
0.287172	Raw	0.508208	Raw
0.37468	Raw	0.515458	Raw
0.324823	Raw	0.508458	Raw
0.346522	Raw	0.508083	Raw
0.367073	Raw	0.513958	Raw
0.3618	Raw	0.506458	Raw
0.384686	Raw	0.540292	Raw
0.365002	Raw	0.527792	Raw
0.35255	Raw	0.526625	Raw
0.333885	Raw	0.507417	Raw
0.341639	Raw	0.515333	Raw
0.352865	Raw	0.509667	Raw
0.414934	Raw	0.554917	Raw
0.367418	Raw	0.533083	Raw
0.355418	Raw	0.527417	Raw
0.342912	Raw	0.51475	Raw
0.360898	Raw	0.514792	Raw
0.375627	Raw	0.520583	Raw
0.318751	Raw	0.510792	Raw
0.355875	Raw	0.50975	Raw
0.361481	Raw	0.526625	Raw
0.321764	Raw	0.515667	Raw
0.343704	Raw	0.526667	Raw
0.305407	Raw	0.505375	Raw
0.347419	Raw	0.529083	Raw
0.350155	Raw	0.519417	Raw
0.307791	Raw	0.507333	Raw
0.347013	Raw	0.523875	Raw
0.353915	Raw	0.531208	Raw
0.314986	Raw	0.511958	Raw
0.466176	Raw	0.617333	Raw
0.333562	Raw	0.506167	Raw
0.374113	Raw	0.531	Raw
0.325289	Raw	0.511625	Raw
0.330822	Raw	0.5145	Raw
0.333982	Raw	0.504458	Raw
0.347159	Raw	0.512833	Raw
0.302575	Raw	0.50675	Raw
0.349796	Raw	0.518417	Raw
0.325188	Raw	0.510792	Raw
0.355873	Raw	0.5155	Raw
0.3464	Raw	0.528958	Raw
0.368131	Raw	0.523167	Raw
0.323369	Raw	0.509042	Raw
0.302248	Raw	0.506833	Raw
0.352045	Raw	0.525458	Raw
0.329881	Raw	0.50575	Raw
0.348536	Raw	0.525625	Raw
0.344042	Raw	0.5065	Raw
0.370816	Raw	0.523917	Raw
0.318559	Raw	0.514292	Raw
0.323869	Raw	0.506167	Raw
0.3394	Raw	0.5125	Raw
0.320686	Raw	0.505333	Raw
0.360037	Raw	0.519708	Raw
0.417788	Raw	0.569542	Raw
0.375302	Raw	0.520208	Raw
0.35515	Raw	0.530875	Raw
0.380871	Raw	0.5335	Raw
0.371304	Raw	0.544292	Raw
0.33803	Raw	0.5165	Raw
0.323702	Raw	0.51175	Raw
0.326063	Raw	0.516667	Raw
0.338426	Raw	0.5065	Raw
0.428175	Raw	0.58025	Raw
0.3581	Raw	0.52225	Raw
0.351446	Raw	0.520583	Raw
0.321805	Raw	0.508458	Raw
0.327203	Raw	0.512958	Raw
0.369195	Raw	0.511583	Raw
0.334025	Raw	0.515417	Raw
0.402617	Raw	0.552333	Raw
0.341493	Raw	0.508417	Raw
0.380998	Raw	0.523625	Raw
0.356071	Raw	0.518125	Raw
0.357767	Raw	0.518333	Raw
0.341733	Raw	0.5075	Raw
0.310614	Raw	0.505	Raw
0.351893	Raw	0.539667	Raw
0.341818	Raw	0.515667	Raw
0.363935	Raw	0.520167	Raw
0.330776	Raw	0.514292	Raw
0.345769	Raw	0.510958	Raw
0.347316	Raw	0.510667	Raw
0.348331	Raw	0.523792	Raw
0.352978	Raw	0.518833	Raw
0.345225	Raw	0.517375	Raw
0.376487	Raw	0.513167	Raw
0.396538	Raw	0.552333	Raw
0.428941	Raw	0.573208	Raw
0.303774	Raw	0.51725	Raw
0.373274	Raw	0.556333	Raw
0.412774	Raw	0.572	Raw
0.318767	Raw	0.511292	Raw
0.3676	Raw	0.5165	Raw
0.321085	Raw	0.507167	Raw
0.380218	Raw	0.538917	Raw
0.369302	Raw	0.53575	Raw
0.302981	Raw	0.504417	Raw
0.361936	Raw	0.542208	Raw
0.343297	Raw	0.50625	Raw
0.343019	Raw	0.508458	Raw
0.37348	Raw	0.543167	Raw
0.340129	Raw	0.525417	Raw
0.332789	Raw	0.51575	Raw
0.383723	Raw	0.509917	Raw
0.346763	Raw	0.52525	Raw
0.345185	Raw	0.526833	Raw
0.365592	Raw	0.518875	Raw
0.340837	Raw	0.527167	Raw
0.335904	Raw	0.508708	Raw
0.348226	Raw	0.52775	Raw
0.368331	Raw	0.521	Raw
0.342419	Raw	0.514833	Raw
0.354024	Raw	0.513458	Raw
0.343924	Raw	0.515458	Raw
0.332359	Raw	0.518625	Raw
0.341739	Raw	0.51925	Raw
0.364155	Raw	0.52825	Raw
0.317324	Raw	0.512292	Raw
0.37043	Raw	0.5095	Raw
0.322922	Raw	0.506792	Raw
0.333086	Raw	0.515667	Raw
0.361359	Raw	0.520917	Raw
0.376626	Raw	0.540208	Raw
0.335617	Raw	0.517167	Raw
0.328082	Raw	0.519125	Raw
0.356702	Raw	0.522583	Raw
0.335597	Raw	0.519083	Raw
0.329856	Raw	0.516458	Raw
0.339229	Raw	0.510833	Raw
0.383072	Raw	0.547542	Raw
0.328407	Raw	0.515958	Raw
0.390047	Raw	0.540917	Raw
0.370963	Raw	0.536458	Raw
0.362177	Raw	0.507458	Raw
0.356044	Raw	0.52275	Raw
0.306776	Raw	0.511625	Raw
0.35258	Raw	0.521417	Raw
0.335904	Raw	0.508708	Raw
0.405769	Raw	0.543292	Raw
0.356513	Raw	0.52925	Raw
0.378346	Raw	0.535958	Raw
0.394027	Raw	0.554458	Raw
0.477874	Raw	0.638792	Raw
0.36752	Raw	0.547208	Raw
0.354303	Raw	0.521	Raw
0.374617	Raw	0.525667	Raw
0.316335	Raw	0.515333	Raw
0.369159	Raw	0.52	Raw
0.343366	Raw	0.508583	Raw
0.359289	Raw	0.530958	Raw
0.373792	Raw	0.526292	Raw
0.403344	Raw	0.570792	Raw
0.384116	Raw	0.542208	Raw
0.362106	Raw	0.513417	Raw
0.348994	Raw	0.518583	Raw
0.352248	Raw	0.528292	Raw
0.369989	Raw	0.525333	Raw
0.315893	Raw	0.511333	Raw
0.395888	Raw	0.570625	Raw
0.354438	Raw	0.520792	Raw
0.356597	Raw	0.519833	Raw
0.320979	Raw	0.51475	Raw
0.345255	Raw	0.533083	Raw
0.38114	Raw	0.545208	Raw
0.359642	Raw	0.520583	Raw
0.379146	Raw	0.530333	Raw
0.364486	Raw	0.539625	Raw
0.336548	Raw	0.5115	Raw
0.317571	Raw	0.516708	Raw
0.348101	Raw	0.512417	Raw
0.339586	Raw	0.510958	Raw
0.352172	Raw	0.509292	Raw
0.390718	Raw	0.520083	Raw
0.333885	Raw	0.507417	Raw
0.348469	Raw	0.519625	Raw
0.314122	Raw	0.506125	Raw
0.393171	Raw	0.536792	Raw
0.505271	Raw	0.653	Raw
0.396581	Raw	0.527583	Raw
0.348856	Raw	0.522083	Raw
0.348148	Raw	0.514792	Raw
0.342899	Raw	0.512542	Raw
0.359685	Raw	0.543833	Raw
0.349736	Raw	0.515542	Raw
0.320483	Raw	0.503583	Raw
0.368752	Raw	0.541583	Raw
0.338899	Raw	0.508458	Raw
0.390257	Raw	0.512792	Raw
0.3176	Raw	0.510833	Raw
0.378865	Raw	0.553542	Raw
0.345497	Raw	0.529583	Raw
0.338659	Raw	0.508792	Raw
0.368878	Raw	0.524125	Raw
0.349941	Raw	0.508167	Raw
0.376899	Raw	0.511167	Raw
0.355029	Raw	0.519292	Raw
0.365124	Raw	0.525958	Raw
0.361719	Raw	0.506083	Raw
0.340383	Raw	0.514833	Raw
0.384815	Raw	0.524208	Raw
0.350486	Raw	0.512625	Raw
0.368742	Raw	0.514625	Raw
0.375474	Raw	0.523292	Raw
0.375698	Raw	0.518667	Raw
0.370783	Raw	0.537542	Raw
0.387206	Raw	0.521167	Raw
0.2951	Raw	0.505542	Raw
0.334379	Raw	0.511625	Raw
0.359392	Raw	0.521125	Raw
0.353311	Raw	0.529	Raw
0.342217	Raw	0.508667	Raw
0.361489	Raw	0.54075	Raw
0.369298	Raw	0.5425	Raw
0.39693	Raw	0.541792	Raw
0.359107	Raw	0.534167	Raw
0.336151	Raw	0.503792	Raw
0.385893	Raw	0.51725	Raw
0.358808	Raw	0.509708	Raw
0.373462	Raw	0.524208	Raw
0.330756	Raw	0.520125	Raw
0.304078	Raw	0.506125	Raw
0.346608	Raw	0.525333	Raw
0.307194	Raw	0.504	Raw
0.412064	Raw	0.577375	Raw
0.308693	Raw	0.505667	Raw
0.352997	Raw	0.513417	Raw
0.349671	Raw	0.536833	Raw
0.372533	Raw	0.521125	Raw
0.323268	Raw	0.509875	Raw
0.385449	Raw	0.543208	Raw
0.307749	Raw	0.5085	Raw
0.36299	Raw	0.527292	Raw
0.310208	Raw	0.505708	Raw
0.392702	Raw	0.540667	Raw
0.360972	Raw	0.535083	Raw
0.370694	Raw	0.51175	Raw
0.334588	Raw	0.511958	Raw
0.333591	Raw	0.512875	Raw
0.342691	Raw	0.51175	Raw
0.375116	Raw	0.526958	Raw
0.353427	Raw	0.516292	Raw
0.357133	Raw	0.514167	Raw
0.35792	Raw	0.539958	Raw
0.365668	Raw	0.5105	Raw
0.305761	Raw	0.510833	Raw
0.411901	Raw	0.557167	Raw
0.331424	Raw	0.508458	Raw
0.339076	Raw	0.506167	Raw
0.378677	Raw	0.52325	Raw
0.31416	Raw	0.505292	Raw
0.350024	Raw	0.521333	Raw
0.299411	Raw	0.504625	Raw
0.396133	Raw	0.54325	Raw
0.331643	Raw	0.506125	Raw
0.349358	Raw	0.517625	Raw
0.354906	Raw	0.506708	Raw
0.336588	Raw	0.513667	Raw
0.352064	Raw	0.522125	Raw
0.347603	Raw	0.514542	Raw
0.357733	Raw	0.50725	Raw
0.363094	Raw	0.517583	Raw
0.355306	Raw	0.512458	Raw
0.383852	Raw	0.547667	Raw
0.388722	Raw	0.538917	Raw
0.409744	Raw	0.575875	Raw
0.373965	Raw	0.509958	Raw
0.378608	Raw	0.536625	Raw
0.361701	Raw	0.5215	Raw
0.325905	Raw	0.507417	Raw
0.310467	Raw	0.504375	Raw
0.349305	Raw	0.509917	Raw
0.324618	Raw	0.507917	Raw
0.364654	Raw	0.520667	Raw
0.35182	Raw	0.504708	Raw
0.38055	Raw	0.529542	Raw
0.331512	Raw	0.510208	Raw
0.360022	Raw	0.510708	Raw
0.368533	Raw	0.517375	Raw
0.322851	Raw	0.50625	Raw
0.516681	Raw	0.66575	Raw
0.378833	Raw	0.517833	Raw
0.366522	Raw	0.534708	Raw
0.341265	Raw	0.523333	Raw
0.344116	Raw	0.513375	Raw
0.293035	Raw	0.507	Raw
0.360762	Raw	0.520542	Raw
0.343959	Raw	0.510667	Raw
0.344962	Raw	0.53575	Raw
0.35758	Raw	0.509917	Raw
0.377648	Raw	0.526917	Raw
0.344567	Raw	0.507333	Raw
0.339551	Raw	0.513708	Raw
0.359699	Raw	0.533375	Raw
0.393415	Raw	0.557958	Raw
0.362671	Raw	0.51975	Raw
0.337932	Raw	0.515125	Raw
0.40082	Raw	0.548917	Raw
0.394702	Raw	0.527833	Raw
0.412515	Raw	0.568542	Raw
0.369376	Raw	0.522792	Raw
0.349835	Raw	0.51075	Raw
0.359359	Raw	0.537375	Raw
0.343657	Raw	0.517917	Raw
0.373936	Raw	0.552208	Raw
0.359323	Raw	0.522667	Raw
0.340264	Raw	0.511542	Raw
0.340573	Raw	0.515167	Raw
0.333273	Raw	0.50525	Raw
0.358029	Raw	0.517667	Raw
0.329964	Raw	0.508083	Raw
0.365766	Raw	0.534417	Raw
0.377289	Raw	0.524458	Raw
0.3346	Raw	0.508333	Raw
0.338749	Raw	0.507542	Raw
0.329752	Raw	0.519083	Raw
0.359643	Raw	0.535	Raw
0.341617	Raw	0.512708	Raw
0.338244	Raw	0.512667	Raw
0.323298	Raw	0.507125	Raw
0.338713	Raw	0.513667	Raw
0.387821	Raw	0.558083	Raw
0.327791	Raw	0.514417	Raw
0.333657	Raw	0.51425	Raw
0.33898	Raw	0.510042	Raw
0.428028	Raw	0.576333	Raw
0.327836	Raw	0.51825	Raw
0.343881	Raw	0.517292	Raw
0.307548	Raw	0.513375	Raw
0.332412	Raw	0.509917	Raw
0.358773	Raw	0.51575	Raw
0.367763	Raw	0.531875	Raw
0.379959	Raw	0.542667	Raw
0.391289	Raw	0.530125	Raw
0.346202	Raw	0.513917	Raw
0.34939	Raw	0.5185	Raw
0.317732	Raw	0.508	Raw
0.368196	Raw	0.523625	Raw
0.320686	Raw	0.505333	Raw
0.326763	Raw	0.508417	Raw
0.32142	Raw	0.50675	Raw
0.405827	Raw	0.565208	Raw
0.373729	Raw	0.524917	Raw
0.364129	Raw	0.518333	Raw
0.348375	Raw	0.512542	Raw
0.367656	Raw	0.528458	Raw
0.355455	Raw	0.516167	Raw
0.347915	Raw	0.520542	Raw
0.349	Raw	0.520833	Raw
0.353935	Raw	0.511	Raw
0.327418	Raw	0.513583	Raw
0.360267	Raw	0.509625	Raw
0.333562	Raw	0.506167	Raw
0.321486	Raw	0.506	Raw
0.357405	Raw	0.531042	Raw
0.374305	Raw	0.523917	Raw
0.329755	Raw	0.507417	Raw
0.387818	Raw	0.558667	Raw
0.34158	Raw	0.506333	Raw
0.36663	Raw	0.525083	Raw
0.363647	Raw	0.509833	Raw
0.374562	Raw	0.515208	Raw
0.363774	Raw	0.529167	Raw
0.36154	Raw	0.517042	Raw
0.356271	Raw	0.520917	Raw
0.349397	Raw	0.509333	Raw
0.314557	Raw	0.507375	Raw
0.369484	Raw	0.512208	Raw
0.372721	Raw	0.518167	Raw
0.369459	Raw	0.520833	Raw
0.35973	Raw	0.527208	Raw
0.346448	Raw	0.512917	Raw
0.43344	Raw	0.580542	Raw
0.344828	Raw	0.521958	Raw
0.398855	Raw	0.569042	Raw
0.393583	Raw	0.560542	Raw
0.392572	Raw	0.545708	Raw
0.381545	Raw	0.534667	Raw
0.324475	Raw	0.509083	Raw
0.344953	Raw	0.530417	Raw
0.348373	Raw	0.525708	Raw
0.377262	Raw	0.5085	Raw
0.352911	Raw	0.522083	Raw
0.363805	Raw	0.523542	Raw
0.336326	Raw	0.517625	Raw
0.405067	Raw	0.512083	Raw
0.363864	Raw	0.531667	Raw
0.385025	Raw	0.511625	Raw
0.356667	Raw	0.50625	Raw
0.326337	Raw	0.514125	Raw
0.358426	Raw	0.510542	Raw
0.352158	Raw	0.508458	Raw
0.350424	Raw	0.511583	Raw
0.356334	Raw	0.533042	Raw
0.370407	Raw	0.51025	Raw
0.342129	Raw	0.523417	Raw
0.345679	Raw	0.513333	Raw
0.396025	Raw	0.559833	Raw
0.368686	Raw	0.528875	Raw
0.332555	Raw	0.509375	Raw
0.335173	Raw	0.510458	Raw
0.340558	Raw	0.507125	Raw
0.375109	Raw	0.528875	Raw
0.385058	Raw	0.537542	Raw
0.402015	Raw	0.545917	Raw
0.302396	Raw	0.513458	Raw
0.36039	Raw	0.529042	Raw
0.377798	Raw	0.517667	Raw
0.342344	Raw	0.519708	Raw
0.336173	Raw	0.511375	Raw
0.336078	Raw	0.512458	Raw
0.368828	Raw	0.531458	Raw
0.348602	Raw	0.532	Raw
0.333846	Raw	0.50975	Raw
0.336441	Raw	0.512583	Raw
0.43992	Raw	0.594583	Raw
0.338422	Raw	0.514833	Raw
0.365232	Raw	0.523083	Raw
0.339801	Raw	0.526583	Raw
0.320674	Raw	0.508208	Raw
0.360767	Raw	0.511333	Raw
0.3358	Raw	0.509375	Raw
0.357626	Raw	0.52825	Raw
0.348898	Raw	0.5285	Raw
0.356542	Raw	0.539292	Raw
0.347867	Raw	0.519583	Raw
0.360912	Raw	0.526042	Raw
0.336208	Raw	0.50725	Raw
0.361876	Raw	0.523292	Raw
0.356976	Raw	0.517042	Raw
0.36956	Raw	0.506708	Raw
0.333273	Raw	0.5065	Raw
0.348561	Raw	0.506708	Raw
0.382908	Raw	0.508083	Raw
0.325587	Raw	0.506208	Raw
0.356065	Raw	0.509875	Raw
0.305067	Raw	0.503958	Raw
0.34248	Raw	0.50775	Raw
0.34668	Raw	0.516375	Raw
0.339561	Raw	0.503833	Raw
0.35829	Raw	0.504417	Raw
0.372996	Raw	0.508292	Raw
0.338457	Raw	0.505458	Raw
0.382222	Raw	0.512958	Raw
0.372491	Raw	0.509042	Raw
0.362626	Raw	0.524667	Raw
0.316347	Raw	0.513	Raw
0.313521	Raw	0.504542	Raw
0.37506	Raw	0.508458	Raw
0.369554	Raw	0.524625	Raw
0.321886	Raw	0.506333	Raw
0.366726	Raw	0.507167	Raw
0.3576	Raw	0.507125	Raw
0.355257	Raw	0.508292	Raw
0.334059	Raw	0.507083	Raw
0.347036	Raw	0.507625	Raw
0.300659	Raw	0.509083	Raw
0.364475	Raw	0.520542	Raw
0.332443	Raw	0.509042	Raw
0.346233	Raw	0.520417	Raw
0.335804	Raw	0.504833	Raw
0.338975	Raw	0.512042	Raw
0.3194	Raw	0.511125	Raw
0.322286	Raw	0.506667	Raw
0.308564	Raw	0.504542	Raw
0.314874	Raw	0.506042	Raw
0.339307	Raw	0.50675	Raw
0.371107	Raw	0.520458	Raw
0.419358	Raw	0.508625	Raw
0.347625	Raw	0.505375	Raw
0.379927	Raw	0.507125	Raw
0.316422	Raw	0.506083	Raw
0.346138	Raw	0.506542	Raw
0.308081	Raw	0.505042	Raw
0.360299	Raw	0.507792	Raw
0.360708	Raw	0.508292	Raw
0.392939	Raw	0.524792	Raw
0.380465	Raw	0.516667	Raw
0.337891	Raw	0.50475	Raw
0.316956	Raw	0.529	Raw
0.327373	Raw	0.503792	Raw
0.248412	Raw	0.502958	Raw
0.340184	Raw	0.509292	Raw
0.346175	Raw	0.514917	Raw
0.30562	Raw	0.503458	Raw
0.347614	Raw	0.512625	Raw
0.38409	Raw	0.508625	Raw
0.33302	Raw	0.506042	Raw
0.320716	Raw	0.503917	Raw
0.347444	Raw	0.510208	Raw
0.379029	Raw	0.5075	Raw
0.347306	Raw	0.50525	Raw
0.366451	Raw	0.525292	Raw
0.347642	Raw	0.50975	Raw
0.371618	Raw	0.50725	Raw
0.311697	Raw	0.503875	Raw
0.328016	Raw	0.506708	Raw
0.34794	Raw	0.523042	Raw
0.347049	Raw	0.514292	Raw
0.371423	Raw	0.505458	Raw
0.364116	Raw	0.520292	Raw
0.313565	Raw	0.506625	Raw
0.331467	Raw	0.506458	Raw
0.317886	Raw	0.503	Raw
0.311588	Raw	0.504083	Raw
0.325893	Raw	0.505333	Raw
0.309537	Raw	0.51125	Raw
0.333244	Raw	0.504792	Raw
0.352298	Raw	0.516458	Raw
0.367844	Raw	0.527167	Raw
0.304195	Raw	0.507292	Raw
0.311474	Raw	0.504708	Raw
0.272158	Raw	0.501708	Raw
0.405956	Raw	0.565417	Raw
0.379306	Raw	0.505292	Raw
0.353491	Raw	0.512042	Raw
0.321567	Raw	0.5075	Raw
0.388461	Raw	0.508833	Raw
0.348011	Raw	0.508708	Raw
0.235414	Raw	0.501583	Raw
0.370448	Raw	0.509375	Raw
0.383967	Raw	0.522833	Raw
0.364343	Raw	0.507	Raw
0.349307	Raw	0.52075	Raw
0.333766	Raw	0.50775	Raw
0.351623	Raw	0.532875	Raw
0.33608	Raw	0.506792	Raw
0.325313	Raw	0.503875	Raw
0.380104	Raw	0.509583	Raw
0.339242	Raw	0.502167	Raw
0.37043	Raw	0.5095	Raw
0.342842	Raw	0.505417	Raw
0.366621	Raw	0.507667	Raw
0.3064	Raw	0.505	Raw
0.311519	Raw	0.504292	Raw
0.340417	Raw	0.507583	Raw
0.306893	Raw	0.504708	Raw
0.358033	Raw	0.509083	Raw
0.333956	Raw	0.510083	Raw
0.366691	Raw	0.507292	Raw
0.318291	Raw	0.5075	Raw
0.309345	Raw	0.503833	Raw
0.321553	Raw	0.504917	Raw
0.33081	Raw	0.506667	Raw
0.373788	Raw	0.507542	Raw
0.353492	Raw	0.51075	Raw
0.31441	Raw	0.503708	Raw
0.372633	Raw	0.508792	Raw
0.350565	Raw	0.505542	Raw
0.356431	Raw	0.507833	Raw
0.32868	Raw	0.507167	Raw
0.407945	Raw	0.5375	Raw
0.369923	Raw	0.520042	Raw
0.343341	Raw	0.524417	Raw
0.410467	Raw	0.537583	Raw
0.352405	Raw	0.509417	Raw
0.309483	Raw	0.504458	Raw
0.338375	Raw	0.503583	Raw
0.348758	Raw	0.517917	Raw
0.354776	Raw	0.509958	Raw
0.354298	Raw	0.507667	Raw
0.345717	Raw	0.505583	Raw
0.339783	Raw	0.520625	Raw
0.334296	Raw	0.50675	Raw
0.316347	Raw	0.507125	Raw
0.31906	Raw	0.507	Raw
0.354498	Raw	0.508875	Raw
0.355069	Raw	0.508167	Raw
0.354687	Raw	0.507917	Raw
0.357067	Raw	0.506625	Raw
0.30616	Raw	0.50975	Raw
0.301937	Raw	0.506917	Raw
0.366677	Raw	0.512	Raw
0.31779	Raw	0.506542	Raw
0.430241	Raw	0.570708	Raw
0.291897	Raw	0.50525	Raw
0.399068	Raw	0.507125	Raw
0.329223	Raw	0.507292	Raw
0.382168	Raw	0.511042	Raw
0.364482	Raw	0.516125	Raw
0.404278	Raw	0.515667	Raw
0.361457	Raw	0.509167	Raw
0.329488	Raw	0.509375	Raw
0.350311	Raw	0.505417	Raw
0.315539	Raw	0.508125	Raw
0.254908	Raw	0.502042	Raw
0.334091	Raw	0.506292	Raw
0.370352	Raw	0.520417	Raw
0.286851	Raw	0.504458	Raw
0.309623	Raw	0.508875	Raw
0.34015	Raw	0.507	Raw
0.3552	Raw	0.504875	Raw
0.4344	Raw	0.504792	Raw
0.357333	Raw	0.506875	Raw
0.310545	Raw	0.504792	Raw
0.341153	Raw	0.504208	Raw
0.290837	Raw	0.503375	Raw
0.373375	Raw	0.515042	Raw
0.303903	Raw	0.505333	Raw
0.278141	Raw	0.50475	Raw
0.320592	Raw	0.510375	Raw
0.289162	Raw	0.503708	Raw
0.348289	Raw	0.514125	Raw
0.359719	Raw	0.507042	Raw
0.3556	Raw	0.50525	Raw
0.329004	Raw	0.504833	Raw
0.311474	Raw	0.504708	Raw
0.317008	Raw	0.50725	Raw
0.2892	Raw	0.504167	Raw
0.317692	Raw	0.507792	Raw
0.377171	Raw	0.538958	Raw
0.334772	Raw	0.510333	Raw
0.379366	Raw	0.510208	Raw
0.293124	Raw	0.511125	Raw
0.33983	Raw	0.503125	Raw
0.301862	Raw	0.504292	Raw
0.382336	Raw	0.519583	Raw
0.333889	Raw	0.521083	Raw
0.286954	Raw	0.505167	Raw
0.325333	Raw	0.507292	Raw
0.358189	Raw	0.509208	Raw
0.361817	Raw	0.524167	Raw
0.349836	Raw	0.510167	Raw
0.30418	Raw	0.504042	Raw
0.375221	Raw	0.506667	Raw
0.349865	Raw	0.508875	Raw
0.288102	Raw	0.5035	Raw
0.374533	Raw	0.523	Raw
0.409041	Raw	0.512708	Raw
0.398275	Raw	0.50725	Raw
0.380937	Raw	0.5105	Raw
0.305807	Raw	0.509917	Raw
0.367562	Raw	0.534833	Raw
0.353938	Raw	0.509458	Raw
0.391955	Raw	0.510083	Raw
0.349075	Raw	0.519667	Raw
0.367083	Raw	0.506417	Raw
0.332464	Raw	0.505917	Raw
0.31185	Raw	0.503667	Raw
0.270623	Raw	0.503292	Raw
0.2967	Raw	0.506708	Raw
0.343483	Raw	0.532042	Raw
0.357081	Raw	0.508333	Raw
0.384015	Raw	0.55025	Raw
0.299389	Raw	0.50325	Raw
0.280949	Raw	0.502542	Raw
0.2849	Raw	0.503958	Raw
0.361467	Raw	0.51075	Raw
0.336975	Raw	0.506583	Raw
0.402204	Raw	0.507708	Raw
0.38605	Raw	0.504833	Raw
0.297873	Raw	0.510833	Raw
0.349305	Raw	0.5105	Raw
0.337994	Raw	0.525083	Raw
0.3516	Raw	0.504583	Raw
0.383924	Raw	0.507708	Raw
0.347347	Raw	0.524208	Raw
0.310545	Raw	0.504792	Raw
0.294974	Raw	0.502	Raw
0.298261	Raw	0.504208	Raw
0.36	Raw	0.509375	Raw
0.361874	Raw	0.506708	Raw
0.372996	Raw	0.508292	Raw
0.344514	Raw	0.507917	Raw
0.336659	Raw	0.505542	Raw
0.332464	Raw	0.505917	Raw
0.307728	Raw	0.507625	Raw
0.332645	Raw	0.51325	Raw
0.371375	Raw	0.504042	Raw
0.397273	Raw	0.506292	Raw
0.320287	Raw	0.506292	Raw
0.347366	Raw	0.506208	Raw
0.336386	Raw	0.507708	Raw
0.320062	Raw	0.511958	Raw
0.352133	Raw	0.5075	Raw
0.339733	Raw	0.506875	Raw
0.317182	Raw	0.508083	Raw
0.39017	Raw	0.509917	Raw
0.3494	Raw	0.507083	Raw
0.40045	Raw	0.509708	Raw
0.3464	Raw	0.511667	Raw
0.318099	Raw	0.504417	Raw
0.342195	Raw	0.527792	Raw
0.335834	Raw	0.509042	Raw
0.3176	Raw	0.503542	Raw
0.348656	Raw	0.504667	Raw
0.333169	Raw	0.502125	Raw
0.353445	Raw	0.505708	Raw
0.32083	Raw	0.5115	Raw
0.369825	Raw	0.506458	Raw
0.274124	Raw	0.503958	Raw
0.379857	Raw	0.51175	Raw
0.343005	Raw	0.504708	Raw
0.305115	Raw	0.504667	Raw
0.340359	Raw	0.508042	Raw
0.364736	Raw	0.525708	Raw
0.329026	Raw	0.504042	Raw
0.317886	Raw	0.503	Raw
0.352617	Raw	0.508708	Raw
0.346862	Raw	0.509958	Raw
0.320285	Raw	0.50325	Raw
0.368173	Raw	0.516167	Raw
0.361835	Raw	0.506583	Raw
0.333244	Raw	0.504792	Raw
0.344261	Raw	0.509417	Raw
0.334606	Raw	0.506417	Raw
0.358033	Raw	0.509083	Raw
0.323086	Raw	0.507333	Raw
0.312904	Raw	0.508625	Raw
0.339069	Raw	0.51325	Raw
0.36456	Raw	0.505875	Raw
0.356814	Raw	0.510375	Raw
0.343674	Raw	0.506375	Raw
0.36956	Raw	0.506708	Raw
0.342426	Raw	0.505292	Raw
0.395188	Raw	0.505458	Raw
0.347722	Raw	0.504292	Raw
0.272346	Raw	0.501375	Raw
0.346464	Raw	0.506667	Raw
0.315629	Raw	0.506167	Raw
0.343297	Raw	0.50625	Raw
0.347674	Raw	0.506333	Raw
0.3592	Raw	0.5175	Raw
0.354171	Raw	0.5225	Raw
0.302401	Raw	0.507125	Raw
0.3064	Raw	0.505	Raw
0.33941	Raw	0.505708	Raw
0.28053	Raw	0.503833	Raw
0.308103	Raw	0.507542	Raw
0.382321	Raw	0.521292	Raw
0.346979	Raw	0.505125	Raw
0.349941	Raw	0.508167	Raw
0.332758	Raw	0.5085	Raw
0.353975	Raw	0.510292	Raw
0.3368	Raw	0.512708	Raw
0.335391	Raw	0.509583	Raw
0.319086	Raw	0.504	Raw
0.368731	Raw	0.510208	Raw
0.309181	Raw	0.505375	Raw
0.373965	Raw	0.509958	Raw
0.389542	Raw	0.507	Raw
0.342919	Raw	0.508917	Raw
0.350708	Raw	0.507708	Raw
0.335581	Raw	0.50825	Raw
0.351533	Raw	0.506042	Raw
0.335425	Raw	0.509917	Raw
0.3108	Raw	0.505417	Raw
0.372067	Raw	0.506875	Raw
0.341194	Raw	0.507833	Raw
0.350892	Raw	0.509375	Raw
0.332369	Raw	0.501417	Raw
0.310463	Raw	0.504167	Raw
0.368956	Raw	0.504917	Raw
0.366815	Raw	0.506917	Raw
0.387566	Raw	0.506708	Raw
0.333391	Raw	0.515583	Raw
0.361567	Raw	0.514583	Raw
0.3288	Raw	0.5075	Raw
0.329671	Raw	0.50675	Raw
0.316178	Raw	0.504167	Raw
0.308769	Raw	0.509125	Raw
0.333422	Raw	0.509625	Raw
0.308081	Raw	0.505042	Raw
0.358667	Raw	0.508125	Raw
0.337896	Raw	0.507292	Raw
0.371697	Raw	0.522708	Raw
0.352172	Raw	0.509292	Raw
0.345467	Raw	0.510833	Raw
0.326763	Raw	0.508417	Raw
0.373867	Raw	0.510208	Raw
0.389552	Raw	0.514708	Raw
0.347704	Raw	0.507167	Raw
0.31906	Raw	0.507	Raw
0.361132	Raw	0.508792	Raw
0.34211	Raw	0.507625	Raw
0.334379	Raw	0.511625	Raw
0.381018	Raw	0.518542	Raw
0.333136	Raw	0.512958	Raw
0.263762	Raw	0.500958	Raw
0.365861	Raw	0.5045	Raw
0.318545	Raw	0.509875	Raw
0.305432	Raw	0.50325	Raw
0.321086	Raw	0.505667	Raw
0.3261	Raw	0.51125	Raw
0.357733	Raw	0.50725	Raw
0.366871	Raw	0.506792	Raw
0.347403	Raw	0.507042	Raw
0.313942	Raw	0.511417	Raw
0.274902	Raw	0.504542	Raw
0.348846	Raw	0.506833	Raw
0.323552	Raw	0.504625	Raw
0.327711	Raw	0.50725	Raw
0.390041	Raw	0.53525	Raw
0.3107	Raw	0.505208	Raw
0.32868	Raw	0.507167	Raw
0.270112	Raw	0.503042	Raw
0.301188	Raw	0.504375	Raw
0.388971	Raw	0.510417	Raw
0.337457	Raw	0.507167	Raw
0.31779	Raw	0.506542	Raw
0.381699	Raw	0.517583	Raw
0.345706	Raw	0.519958	Raw
0.30823	Raw	0.503917	Raw
0.380129	Raw	0.50425	Raw
0.345219	Raw	0.509792	Raw
0.3392	Raw	0.508125	Raw
0.361457	Raw	0.509167	Raw
0.336151	Raw	0.503792	Raw
0.294998	Raw	0.510375	Raw
0.398921	Raw	0.503583	Raw
0.3564	Raw	0.506	Raw
0.368714	Raw	0.505042	Raw
0.295331	Raw	0.506833	Raw
0.408105	Raw	0.50475	Raw
0.382973	Raw	0.524458	Raw
0.36554	Raw	0.521292	Raw
0.386731	Raw	0.542333	Raw
0.317692	Raw	0.507792	Raw
0.362237	Raw	0.507583	Raw
0.36	Raw	0.509375	Raw
0.36469	Raw	0.505625	Raw
0.32475	Raw	0.507167	Raw
0.371974	Raw	0.534417	Raw
0.436112	Raw	0.505958	Raw
0.337501	Raw	0.50625	Raw
0.354008	Raw	0.506083	Raw
0.329689	Raw	0.506417	Raw
0.309368	Raw	0.504042	Raw
0.302119	Raw	0.506542	Raw
0.328218	Raw	0.503917	Raw
0.359077	Raw	0.502542	Raw
0.361505	Raw	0.511958	Raw
0.328218	Raw	0.503917	Raw
0.322286	Raw	0.506667	Raw
0.335285	Raw	0.507792	Raw
0.34211	Raw	0.505875	Raw
0.35549	Raw	0.5095	Raw
0.284545	Raw	0.503417	Raw
0.363925	Raw	0.510208	Raw
0.330854	Raw	0.50975	Raw
0.339229	Raw	0.510833	Raw
0.304469	Raw	0.506917	Raw
0.300222	Raw	0.508333	Raw
0.418088	Raw	0.506792	Raw
0.375453	Raw	0.504208	Raw
0.343297	Raw	0.50625	Raw
0.347602	Raw	0.510792	Raw
0.351992	Raw	0.506292	Raw
0.32428	Raw	0.505958	Raw
0.384395	Raw	0.5085	Raw
0.358955	Raw	0.505917	Raw
0.357467	Raw	0.507	Raw
0.300995	Raw	0.505542	Raw
0.346979	Raw	0.505125	Raw
0.317087	Raw	0.506417	Raw
0.331939	Raw	0.504083	Raw
0.355014	Raw	0.511625	Raw
0.319625	Raw	0.507333	Raw
0.338849	Raw	0.51475	Raw
0.301067	Raw	0.500833	Raw
0.300452	Raw	0.503667	Raw
0.306133	Raw	0.504792	Raw
0.337169	Raw	0.505667	Raw
0.333385	Raw	0.505708	Raw
0.370136	Raw	0.506208	Raw
0.334629	Raw	0.510875	Raw
0.286377	Raw	0.504708	Raw
0.375001	Raw	0.534958	Raw
0.309181	Raw	0.505375	Raw
0.348558	Raw	0.51425	Raw
0.308081	Raw	0.505042	Raw
0.272214	Raw	0.502042	Raw
0.362126	Raw	0.509917	Raw
0.351765	Raw	0.506167	Raw
0.386327	Raw	0.513458	Raw
0.375834	Raw	0.533875	Raw
0.321886	Raw	0.506333	Raw
0.298383	Raw	0.50975	Raw
0.330049	Raw	0.51175	Raw
0.319886	Raw	0.504667	Raw
0.3536	Raw	0.503375	Raw
0.294884	Raw	0.503458	Raw
0.321943	Raw	0.508042	Raw
0.289453	Raw	0.505167	Raw
0.394714	Raw	0.53025	Raw
0.377789	Raw	0.537375	Raw
0.326791	Raw	0.504458	Raw
0.341983	Raw	0.506458	Raw
0.351455	Raw	0.508917	Raw
0.324439	Raw	0.508125	Raw
0.297883	Raw	0.503125	Raw
0.354879	Raw	0.512208	Raw
0.286634	Raw	0.503917	Raw
0.299936	Raw	0.503458	Raw
0.363378	Raw	0.509458	Raw
0.285087	Raw	0.503875	Raw
0.306632	Raw	0.502958	Raw
0.155822	Raw	0.499667	Raw
0.368696	Raw	0.508208	Raw
0.323289	Raw	0.500917	Raw
0.340061	Raw	0.508833	Raw
0.339496	Raw	0.512833	Raw
0.378509	Raw	0.537458	Raw
0.35286	Raw	0.505333	Raw
0.372133	Raw	0.511667	Raw
0.321086	Raw	0.505667	Raw
0.292132	Raw	0.505167	Raw
0.375841	Raw	0.515625	Raw
0.323688	Raw	0.504958	Raw
0.362261	Raw	0.513542	Raw
0.327558	Raw	0.506917	Raw
0.288209	Raw	0.503958	Raw
0.316631	Raw	0.51225	Raw
0.321943	Raw	0.508042	Raw
0.326042	Raw	0.5085	Raw
0.333567	Raw	0.503875	Raw
0.330231	Raw	0.507208	Raw
0.409259	Raw	0.50725	Raw
0.35136	Raw	0.5115	Raw
0.375524	Raw	0.526875	Raw
0.351687	Raw	0.508208	Raw
0.313886	Raw	0.50725	Raw
0.326489	Raw	0.503667	Raw
0.264731	Raw	0.502958	Raw
0.335939	Raw	0.507583	Raw
0.332164	Raw	0.510125	Raw
0.320959	Raw	0.507375	Raw
0.39974	Raw	0.5105	Raw
[truncated: 13,002 more rows]

## Sheet: Figure2d, e
Dataset	Methods	ARI	AMI	FMI	Silhouette score
Blood	RAW	0.31689	0.51359	0.41325	0.00289
Blood	scCASE	0.48079	0.65007	0.55464	0.13047
Blood	SCALE	0.30904	0.50289	0.40903	0.03749
Blood	scBasset	0.38821	0.59775	0.47848	0.09697
Blood	scBFA	0.39076	0.60157	0.47599	0.04432
Blood	scOpen	0.42746	0.62089	0.50785	0.11448
BM0828	RAW	0.4516	0.57695	0.5353	0.00247
BM0828	scCASE	0.52911	0.60264	0.60911	0.28181
BM0828	SCALE	0.43223	0.57292	0.51934	0.1401
BM0828	scBasset	0.50574	0.62489	0.58286	0.27605
BM0828	scBFA	0.4729	0.58177	0.55676	0.11981
BM0828	scOpen	0.51566	0.63388	0.5911	0.27096
LargeIntestine	RAW	0.40664	0.56671	0.7017	0.00093
LargeIntestine	scCASE	0.87682	0.75638	0.95277	0.49937
LargeIntestine	SCALE	0.42951	0.52055	0.72159	0.16647
LargeIntestine	scBFA	0.4155	0.55576	0.70851	0.15687
LargeIntestine	scOpen	0.42144	0.58529	0.71079	0.44203
LargeIntestine	scBasset	0.87428	0.76569	0.95441	0.24021
LungA	RAW	0.74001	0.83199	0.79969	0.00964
LungA	scCASE	0.9689	0.94689	0.97619	0.855
LungA	SCALE	0.68031	0.76267	0.75195	0.49799
LungA	scBasset	0.88167	0.8872	0.90908	0.63079
LungA	scBFA	0.87451	0.87666	0.90353	0.5358
LungA	scOpen	0.88798	0.90112	0.91395	0.60595
LungB	RAW	0.69647	0.81011	0.7527	0.00844
LungB	scCASE	0.91111	0.92613	0.92842	0.80709
LungB	SCALE	0.71527	0.77003	0.76838	0.39604
LungB	scBasset	0.88769	0.88628	0.90928	0.61081
LungB	scBFA	0.84788	0.84529	0.87674	0.39584
LungB	scOpen	0.90557	0.91409	0.92375	0.54335
Spleen	RAW	0.33659	0.5061	0.54915	0.00125
Spleen	scCASE	0.5748	0.64945	0.72827	0.41662
Spleen	SCALE	0.40622	0.52973	0.60615	0.08148
Spleen	scBasset	0.35633	0.58666	0.56467	0.24385
Spleen	scBFA	0.3584	0.58473	0.56656	0.11999
Spleen	scOpen	0.5059	0.67883	0.67817	0.24215
WholeBrainA	RAW	0.4734	0.66188	0.58001	0.00547
WholeBrainA	scCASE	0.87556	0.79912	0.90339	0.5426
WholeBrainA	SCALE	0.41703	0.61403	0.53099	0.42473
WholeBrainA	scBasset	0.55598	0.72974	0.64779	0.44564
WholeBrainA	scBFA	0.5993	0.73347	0.68284	0.39359
WholeBrainA	scOpen	0.55374	0.74586	0.64592	0.44481
WholeBrainB	RAW	0.50206	0.66301	0.59686	0.00541
WholeBrainB	scCASE	0.82731	0.76608	0.8635	0.49407
WholeBrainB	SCALE	0.50945	0.67275	0.60288	0.43883
WholeBrainB	scBasset	0.54118	0.73944	0.6299	0.46615
WholeBrainB	scBFA	0.65468	0.74723	0.72272	0.34705
WholeBrainB	scOpen	0.53118	0.74582	0.62112	0.4411

## Sheet: Figure2f, g
Script in Zenodo
We provide a script to reproduce the results and redraw the figures.
URL:https://zenodo.org/records/8382876
scCASE_zenodo.zip/Interpretability/Heatmap_BM0828.ipynb

## Sheet: Figure2h, i
Script in Zenodo
We provide a script to reproduce the results and redraw the figures.
URL:https://zenodo.org/records/8382876
scCASE_zenodo.zip/Seqdepth/blood.ipynb
