# Supplementary material for: scCASE: accurate and interpretable enhancement for single-cell chromatin accessibility sequencing data
Source: Nat Commun. 2024 Feb 22;15:1629. doi: 10.1038/s41467-024-46045-w (PMC10884038; doi:10.1038/s41467-024-46045-w)
Supplement: Supplementary file 4 — Source Data [file 41467_2024_46045_MOESM4_ESM.zip › Figure3.xlsx]

## Sheet: Figure3
Script in Zenodo
We provide a script to reproduce the results and redraw the figures.
URL:https://zenodo.org/records/8382876
scCASE_zenodo.zip/Cluster/Visualization.ipynb
