# Supplementary material for: scCASE: accurate and interpretable enhancement for single-cell chromatin accessibility sequencing data
Source: Nat Commun. 2024 Feb 22;15:1629. doi: 10.1038/s41467-024-46045-w (PMC10884038; doi:10.1038/s41467-024-46045-w)
Supplement: Supplementary file 4 — Source Data [file 41467_2024_46045_MOESM4_ESM.zip › Figure4.xlsx]

## Sheet: Figure4a
Script in Zenodo	Peaks
We provide a script to reproduce the results and redraw the figures.	chr20 46369392 46369892
URL:https://zenodo.org/records/8382876	chr2 143631736 143632236
scCASE_zenodo.zip/Interpretability/Identify_peaks.ipynb	chr2 47299804 47300304
	chr5 169734554 169735054
	chr9 90407671 90408171
	chr17 76194910 76195410
	chr10 125756887 125757387
	chr2 47299046 47299546
	chr17 38252229 38252729
	chr20 30622298 30622798
	chr8 142148119 142148619
	chr12 110265874 110266374
	chr6 138168037 138168537
	chr1 31989306 31989806
	chr20 48891350 48891850
	chr9 132535869 132536369
	chr20 1927179 1927679
	chr5 139701306 139701806
	chr20 2273368 2273868
	chr14 75750297 75750797
	chr17 76333525 76334025
	chr1 183333073 183333573
	chr1 236109533 236110033
	chr3 10215302 10215802
	chr20 38968629 38969129
	chr9 136721147 136721647
	chr6 41239630 41240130
	chr8 97939107 97939607
	chr5 53966913 53967413
	chr15 93779252 93779752
	chr2 26231690 26232190
	chr3 46152521 46153021
	chr12 54776787 54777287
	chr1 182118274 182118774
	chr5 171560396 171560896
	chr5 139043885 139044385
	chr5 1477391 1477891
	chr14 75749761 75750261
	chr22 37707139 37707639
	chr8 48540272 48540772
	chr5 142182887 142183387
	chr3 48506816 48507316
	chr8 59085361 59085861
	chr2 219246758 219247258
	chr5 55455296 55455796
	chr17 76409088 76409588
	chr4 7649832 7650332
	chr12 90162909 90163409
	chr12 64311916 64312416
	chr18 13566829 13567329
	chr1 185344649 185345149
	chr10 81091456 81091956
	chr10 134822672 134823172
	chr6 89744228 89744728
	chr1 66861047 66861547
	chr1 17956464 17956964
	chr2 228235317 228235817
	chr8 25101121 25101621
	chr2 228682803 228683303
	chr3 159647185 159647685
	chr2 145418315 145418815
	chr6 11350455 11350955
	chr9 92055361 92055861
	chr12 52439496 52439996
	chr1 42193036 42193536
	chr11 61730172 61730672
	chr17 76438627 76439127
	chr19 47892341 47892841
	chr7 20505952 20506452
	chr10 125979565 125980065
	chr9 89381709 89382209
	chr10 81698537 81699037
	chr14 50505214 50505714
	chr14 75611543 75612043
	chr8 16219404 16219904
	chr2 157262163 157262663
	chr5 163370634 163371134
	chr1 109098984 109099484
	chr9 91538662 91539162
	chr7 76137239 76137739
	chr4 185817951 185818451
	chr3 57969437 57969937
	chr5 82602438 82602938
	chr5 53969613 53970113
	chr5 172308900 172309400
	chr1 28189506 28190006
	chr16 55478603 55479103
	chr22 17722821 17723321
	chr16 50127450 50127950
	chr14 55584513 55585013
	chr10 127730292 127730792
	chr16 8726320 8726820
	chr2 204521242 204521742
	chr5 79695280 79695780
	chr7 77058093 77058593
	chr10 104575713 104576213
	chr3 148863671 148864171
	chr21 42738469 42738969
	chr6 88428891 88429391
	chr7 5719637 5720137
	chr4 154572703 154573203
	chr3 128949307 128949807
	chr10 105311297 105311797
	chr12 29394864 29395364
	chr14 99423502 99424002
	chr13 32525247 32525747
	chr20 62317978 62318478
	chr8 134931628 134932128
	chr21 39661611 39662111
	chr17 75096055 75096555
	chr2 28939067 28939567
	chr8 129263145 129263645
	chr1 185342940 185343440
	chr5 142177950 142178450
	chr1 234792881 234793381
	chr1 219262149 219262649
	chr15 70800220 70800720
	chr6 14122052 14122552
	chr8 59309232 59309732
	chr12 116774408 116774908
	chr7 76867898 76868398
	chr2 237780006 237780506
	chr1 209830411 209830911
	chr3 72151245 72151745
	chr7 158610904 158611404
	chr9 82198776 82199276
	chr19 39888899 39889399
	chr12 8725052 8725552
	chr3 59286389 59286889
	chr2 43767156 43767656
	chr6 14877293 14877793
	chr1 234977560 234978060
	chr3 13053775 13054275
	chr1 209833208 209833708
	chr9 33159096 33159596
	chr14 103585317 103585817
	chr19 12897133 12897633
	chr2 230280705 230281205
	chr6 11323790 11324290
	chr11 61730695 61731195
	chr5 1480336 1480836
	chr6 149580825 149581325
	chr5 172227020 172227520
	chr1 219263925 219264425
	chr17 39845378 39845878
	chr20 56004885 56005385
	chr17 62252261 62252761
	chr6 44026462 44026962
	chr9 132539445 132539945
	chr6 6806952 6807452
	chr2 16838200 16838700
	chr4 14857947 14858447
	chr8 26429484 26429984
	chr2 40707112 40707612
	chr8 97295027 97295527
	chr10 70805193 70805693
	chr4 1294801 1295301
	chr4 681106 681606
	chr12 32638587 32639087
	chr3 188149307 188149807
	chr4 103747960 103748460
	chr21 40451525 40452025
	chr7 155382942 155383442
	chr20 1801239 1801739
	chr15 90602698 90603198
	chr19 8632564 8633064
	chr3 12723278 12723778
	chr9 82483515 82484015
	chr2 102844053 102844553
	chr18 3747291 3747791
	chr4 40579109 40579609
	chr2 230147691 230148191
	chr2 65058413 65058913
	chr10 97517661 97518161
	chr11 58990049 58990549
	chr16 22201868 22202368
	chr6 13302964 13303464
	chr18 60903595 60904095
	chr13 48735934 48736434
	chr13 43294529 43295029
	chr1 59833380 59833880
	chr6 44032209 44032709
	chr2 107153488 107153988
	chr1 111742668 111743168
	chr20 2191725 2192225
	chr5 149868018 149868518
	chr15 58540409 58540909
	chr2 102577753 102578253
	chr11 61115332 61115832
	chr17 36857033 36857533
	chr3 23789996 23790496
	chr8 126231974 126232474
	chr5 171558181 171558681
	chr14 52782148 52782648
	chr2 105189225 105189725
	chr12 76371666 76372166
	chr2 230195598 230196098
	chr20 30656566 30657066
	chr14 73930149 73930649
	chr3 30620016 30620516
	chr6 160404658 160405158
	chr15 70755394 70755894
	chr1 28190029 28190529
	chr10 90519521 90520021
	chr17 76170303 76170803
	chr5 82664107 82664607
	chr20 30640499 30640999
	chr1 2082625 2083125
	chr14 100807765 100808265
	chr22 50980833 50981333
	chr2 219598363 219598863
	chr1 84284556 84285056
	chr6 134962044 134962544
	chr10 114149094 114149594
	chr17 1510555 1511055
	chr14 68864122 68864622
	chr20 5046524 5047024
	chr10 7226569 7227069
	chr19 6057142 6057642
	chr6 12208402 12208902
	chr10 106006523 106007023
	chr6 138279941 138280441
	chr3 45175193 45175693
	chr13 80742515 80743015
	chr12 100970467 100970967
	chr2 70256991 70257491
	chr13 49357318 49357818
	chr5 171788528 171789028
	chr2 148447093 148447593
	chr14 52794257 52794757
	chr14 86066242 86066742
	chr12 109016107 109016607
	chr20 1925700 1926200
	chr11 71707913 71708413
	chr1 192905643 192906143
	chr2 47261453 47261953
	chr15 70538260 70538760
	chr11 35325390 35325890
	chr1 158255440 158255940
	chr10 73577558 73578058
	chr1 31229350 31229850
	chr4 185734330 185734830
	chr22 39363735 39364235
	chr12 22691940 22692440
	chr1 203258579 203259079
	chr20 817167 817667
	chr5 134791791 134792291
	chr7 111721840 111722340
	chr3 156877771 156878271
	chr12 52596841 52597341
	chr3 46130725 46131225
	chr17 9967122 9967622
	chr22 46431613 46432113
	chr10 135119224 135119724
	chr5 17255539 17256039
	chr16 72236376 72236876
	chr5 172202390 172202890
	chr15 51911552 51912052
	chr13 99934184 99934684
	chr16 73102761 73103261
	chr12 8605516 8606016
	chr1 207997100 207997600
	chr14 69044527 69045027
	chr7 76009138 76009638
	chr7 36158872 36159372
	chr2 122288388 122288888
	chr7 44677667 44678167
	chr12 68759011 68759511
	chr11 1871409 1871909
	chr11 62320838 62321338
	chr8 142174693 142175193
	chr12 132345364 132345864
	chr2 70246130 70246630
	chr3 53782738 53783238
	chr10 73397727 73398227
	chr19 555978 556478
	chr2 38056211 38056711
	chr3 121793465 121793965
	chr10 73648499 73648999
	chr3 195782606 195783106
	chr13 48718510 48719010
	chr6 32405104 32405604
	chr15 101748009 101748509
	chr12 51635788 51636288
	chr20 46356198 46356698
	chr14 23280131 23280631
	chr2 230165398 230165898
	chr22 45820043 45820543
	chr2 113596780 113597280
	chr9 137264653 137265153
	chr2 109268920 109269420
	chr13 31359224 31359724
	chr1 161053183 161053683
	chr5 139653055 139653555
	chr10 5333625 5334125
	chr11 67050748 67051248
	chr4 14346949 14347449
	chr22 35748449 35748949
	chr8 97657371 97657871
	chr2 173908154 173908654
	chr11 62608818 62609318
	chr9 75835129 75835629
	chr3 151976172 151976672
	chr6 36723434 36723934
	chr3 41158915 41159415
	chr9 88984001 88984501
	chr12 8205245 8205745
	chr2 38406036 38406536
	chr3 13455445 13455945
	chr15 90368539 90369039
	chr5 175116331 175116831
	chr14 69480648 69481148
	chr3 143162539 143163039
	chr5 134476677 134477177
	chr3 31268614 31269114
	chr19 12900607 12901107
	chr1 12244040 12244540
	chr1 206641266 206641766
	chr2 174900587 174901087
	chr8 59507139 59507639
	chr9 115950155 115950655
	chr9 113840590 113841090
	chr2 58334995 58335495
	chr15 91109627 91110127
	chr18 47834430 47834930
	chr14 69065358 69065858
	chr2 208176095 208176595
	chr4 26077731 26078231
	chr3 38021453 38021953
	chr12 92987578 92988078
	chr19 52288155 52288655
	chr2 219609875 219610375
	chr12 121582192 121582692
	chr17 7972441 7972941
	chr12 116989757 116990257
	chr10 11239183 11239683
	chr2 68614563 68615063
	chr18 2845214 2845714
	chr19 47236515 47237015
	chr7 77039377 77039877
	chr15 51869091 51869591
	chr8 41508870 41509370
	chr12 8210400 8210900
	chr13 71865059 71865559
	chr22 39349925 39350425
	chr1 200597245 200597745
	chr2 148386465 148386965
	chr12 49624523 49625023
	chr19 2168779 2169279
	chr1 42217622 42218122
	chr6 14666026 14666526
	chr8 11314000 11314500
	chr6 5724082 5724582
	chr19 47818501 47819001
	chr8 134093929 134094429
	chr12 125197675 125198175
	chr1 179296773 179297273
	chr20 39135133 39135633
	chr17 38255293 38255793
	chr19 39921447 39921947
	chr15 93347040 93347540
	chr9 72560490 72560990
	chr3 171064629 171065129
	chr16 82226271 82226771
	chr13 51209579 51210079
	chr8 126446996 126447496
	chr13 98085140 98085640
	chr15 63795229 63795729
	chr8 61764455 61764955
	chr19 55383127 55383627
	chr7 30276887 30277387
	chr3 28389926 28390426
	chr1 28975353 28975853
	chr1 28212131 28212631
	chr7 75247143 75247643
	chr11 48029164 48029664
	chr20 23342419 23342919
	chr15 92486153 92486653
	chr6 162605468 162605968
	chr1 31989854 31990354
	chr7 41817686 41818186
	chr1 236135003 236135503
	chr8 103990649 103991149
	chr17 37910720 37911220
	chr5 172313927 172314427
	chr3 27562979 27563479
	chr11 65190558 65191058
	chr1 59369134 59369634
	chr5 98277318 98277818
	chr20 4810124 4810624
	chr1 247609137 247609637
	chr8 97991431 97991931
	chr19 15321010 15321510
	chr7 65445682 65446182
	chr12 29581567 29582067
	chr15 91114335 91114835
	chr6 52217091 52217591
	chr2 676611 677111
	chr11 76341169 76341669
	chr7 97766996 97767496
	chr1 161186456 161186956
	chr4 174337184 174337684
	chr5 150594782 150595282
	chr4 108759341 108759841
	chr7 150283460 150283960
	chr1 221271011 221271511
	chr8 17926787 17927287
	chr5 130100537 130101037
	chr2 64504493 64504993
	chr10 11891946 11892446
	chr1 17962150 17962650
	chr8 56885552 56886052
	chr2 240866715 240867215
	chr7 106005607 106006107
	chr1 212659086 212659586
	chr8 18985574 18986074
	chr7 66223857 66224357
	chr8 27229357 27229857
	chr7 29242236 29242736
	chr6 111727285 111727785
	chr15 70018300 70018800
	chr19 13953262 13953762
	chr4 103681429 103681929
	chr14 75743724 75744224
	chr3 40341219 40341719
	chr8 141474332 141474832
	chr17 77970782 77971282
	chr3 13053006 13053506
	chr5 79421627 79422127
	chr5 140010542 140011042
	chr2 145417226 145417726
	chr9 27572529 27573029
	chr10 6317143 6317643
	chr4 186655254 186655754
	chr2 240387283 240387783
	chr4 185746878 185747378
	chr5 172192836 172193336
	chr19 47123020 47123520
	chr19 36422309 36422809
	chr1 66801556 66802056
	chr1 36669113 36669613
	chr6 151711406 151711906
	chr2 240422811 240423311
	chr11 73097054 73097554
	chr10 45874818 45875318
	chr16 84233408 84233908
	chr2 143630835 143631335
	chr1 45187160 45187660
	chr5 172193371 172193871
	chr3 148863077 148863577
	chr8 145022552 145023052
	chr3 12500348 12500848
	chr4 154577061 154577561
	chr10 17117544 17118044
	chr6 138055926 138056426
	chr6 159088040 159088540
	chr7 17048642 17049142
	chr13 49227549 49228049
	chr7 73002176 73002676
	chr11 1781653 1782153
	chr6 140083689 140084189
	chr17 49199085 49199585
	chr6 30749566 30750066
	chr13 29148720 29149220
	chr2 219235345 219235845
	chr8 129061384 129061884
	chr2 43354754 43355254
	chr6 14744053 14744553
	chr1 207008020 207008520
	chr17 43490731 43491231
	chr2 28940232 28940732
	chr12 90102862 90103362
	chr12 94166797 94167297
	chr1 202921830 202922330
	chr12 127754793 127755293
	chr9 95871981 95872481
	chr17 2302866 2303366
	chr1 247570416 247570916
	chr7 127876877 127877377
	chr6 129992900 129993400
	chr1 144989514 144990014
	chr12 113478425 113478925
	chr20 20240144 20240644
	chr1 207378382 207378882
	chr8 139266045 139266545
	chr5 79418378 79418878
	chr13 49106752 49107252
	chr10 70825654 70826154
	chr8 56842936 56843436
	chr15 51921921 51922421
	chr12 32636377 32636877
	chr1 3817652 3818152
	chr11 67124767 67125267
	chr12 83359895 83360395
	chr10 73649885 73650385
	chr2 28629535 28630035
	chr18 68089218 68089718
	chr7 101360908 101361408
	chr19 35937016 35937516
	chr1 117046971 117047471
	chr22 43327400 43327900
	chr5 134728858 134729358
	chr5 176843054 176843554
	chr1 40006336 40006836
	chr19 52239226 52239726
	chr18 74773812 74774312
	chr2 43385989 43386489
	chr12 89745884 89746384
	chr2 8231073 8231573
	chr8 59309766 59310266
	chr8 26303617 26304117
	chr12 90115329 90115829
	chr2 101796337 101796837
	chr2 235354998 235355498
	chr3 156892604 156893104
	chr5 77160763 77161263
	chr5 149791806 149792306
	chr2 232526859 232527359
	chr5 180247659 180248159
	chr17 28431530 28432030
	chr6 11207260 11207760
	chr5 172141676 172142176
	chr11 94317226 94317726
	chr14 91827439 91827939
	chr15 91281988 91282488
	chr7 104652866 104653366
	chr3 13040898 13041398
	chr1 150583894 150584394
	chr5 149060219 149060719
	chr6 14117738 14118238
	chr3 46142292 46142792
	chr6 161538307 161538807
	chr2 143625775 143626275
	chr18 55981475 55981975
	chr10 112631457 112631957
	chr10 5894327 5894827
	chr15 81315754 81316254
	chr9 100891581 100892081
	chr6 33359228 33359728
	chr12 56044464 56044964
	chr22 29706970 29707470
	chr6 106049271 106049771
	chr6 111060060 111060560
	chr12 12872411 12872911
	chr22 30666833 30667333
	chr19 8605505 8606005
	chr4 2802876 2803376
	chr10 29970661 29971161
	chr22 44422752 44423252
	chr5 448399 448899
	chr17 43238839 43239339
	chr2 219260640 219261140
	chr5 169739519 169740019
	chr1 183573698 183574198
	chr19 47760152 47760652
	chr8 134911516 134912016
	chr10 43950955 43951455
	chr13 100085026 100085526
	chr19 7608415 7608915
	chr3 188666714 188667214
	chr5 175123430 175123930
	chr16 9172781 9173281
	chr6 15066800 15067300
	chr3 10273769 10274269
	chr11 67804228 67804728
	chr5 160129884 160130384
	chr17 1371131 1371631
	chr5 176856249 176856749
	chr17 942667 943167
	chr16 72965581 72966081
	chr20 61425380 61425880
	chr3 30647857 30648357
	chr2 161934398 161934898
	chr3 12234866 12235366
	chr2 28844423 28844923
	chr5 94596981 94597481
	chr15 89631261 89631761
	chr6 158640244 158640744
	chr12 90183641 90184141
	chr9 130324010 130324510
	chr6 149004121 149004621
	chr17 36857687 36858187
	chr16 89940219 89940719
	chr8 97773034 97773534
	chr19 1252898 1253398
	chr7 38375107 38375607
	chr7 75485803 75486303
	chr9 130815749 130816249
	chr1 206677271 206677771
	chr1 21664198 21664698
	chr4 114730400 114730900
	chr5 114820070 114820570
	chr13 22009947 22010447
	chr1 198633434 198633934
	chr19 44173966 44174466
	chr16 10722789 10723289
	chr14 91096695 91097195
	chr2 43031459 43031959
	chr9 22029969 22030469
	chr5 158770706 158771206
	chr19 19516206 19516706
	chr1 152020403 152020903
	chr1 153918335 153918835
	chr20 2269491 2269991
	chr18 56029383 56029883
	chr12 121652728 121653228
	chr2 73261719 73262219
	chr3 188150954 188151454
	chr6 71957965 71958465
	chr15 70052742 70053242
	chr3 182977944 182978444
	chr13 99932293 99932793
	chr14 90553735 90554235
	chr19 8749746 8750246
	chr1 247125451 247125951
	chr2 178104622 178105122
	chr7 40308444 40308944
	chr9 93959452 93959952
	chr1 236101900 236102400
	chr1 180100524 180101024
	chr14 75655228 75655728
	chr11 60931505 60932005
	chr1 183552447 183552947
	chr6 88499220 88499720
	chr1 223354085 223354585
	chr20 35962142 35962642
	chr17 18966819 18967319
	chr17 8059602 8060102
	chr11 58992026 58992526
	chr8 23405124 23405624
	chr20 30742865 30743365
	chr2 111879911 111880411
	chr4 153564507 153565007
	chr3 171531739 171532239
	chr20 35579886 35580386
	chr7 75476985 75477485
	chr8 80942154 80942654
	chr3 185813324 185813824
	chr12 106639829 106640329
	chr17 13834480 13834980
	chr11 111317240 111317740
	chr3 128952335 128952835
	chr1 207509179 207509679
	chr1 151961893 151962393
	chr19 1252140 1252640
	chr22 35695859 35696359
	chr21 35572490 35572990
	chr5 169831348 169831848
	chr20 51291910 51292410
	chr10 70807732 70808232
	chr19 44172351 44172851
	chr8 126231351 126231851
	chr12 124425971 124426471
	chr8 97873527 97874027
	chr2 237656997 237657497
	chr9 96928157 96928657
	chr7 87951387 87951887
	chr10 28591828 28592328
	chr2 227288121 227288621
	chr21 30563160 30563660
	chr3 138634307 138634807
	chr7 99966704 99967204
	chr11 2954517 2955017
	chr1 85742169 85742669
	chr6 33412993 33413493
	chr3 129335520 129336020
	chr9 297451 297951
	chr22 22292363 22292863
	chr9 35538646 35539146
	chr11 129993933 129994433
	chr17 72524642 72525142
	chr2 40698493 40698993
	chr2 202073528 202074028
	chr2 32709910 32710410
	chr1 12213327 12213827
	chr2 69084907 69085407
	chr7 106065379 106065879
	chr6 24720991 24721491
	chr3 72323729 72324229
	chr19 39902288 39902788
	chr1 153777738 153778238
	chr16 67538240 67538740
	chr11 60721138 60721638
	chr2 240917777 240918277
	chr1 206748640 206749140
	chr16 22202524 22203024
	chr10 115079837 115080337
	chr20 19915391 19915891
	chr7 2797613 2798113
	chr19 7721963 7722463
	chr5 139991481 139991981
	chr5 147565772 147566272
	chr17 1480599 1481099
	chr7 101705159 101705659
	chr11 114025240 114025740
	chr11 48041621 48042121
	chr5 98265114 98265614
	chr12 129328005 129328505
	chr21 34380030 34380530
	chr3 15336479 15336979
	chr1 21660579 21661079
	chr6 41938143 41938643
	chr8 90986692 90987192
	chr14 69399359 69399859
	chr1 109094021 109094521
	chr2 37875637 37876137
	chr21 45573821 45574321
	chr2 101790282 101790782
	chr1 151918079 151918579
	chr8 28565913 28566413
	chr5 172337906 172338406
	chr19 10538695 10539195
	chr4 86602328 86602828
	chr1 150761739 150762239
	chr19 39888234 39888734
	chr14 52350945 52351445
	chr7 36303668 36304168
	chr2 225792576 225793076
	chr1 147994320 147994820
	chr4 40566002 40566502
	chr13 81018378 81018878
	chr7 75505643 75506143
	chr1 110158387 110158887
	chr17 61718999 61719499
	chr3 19988452 19988952
	chr5 1502107 1502607
	chr3 99224620 99225120
	chr3 121952383 121952883
	chr9 91551534 91552034
	chr10 60026706 60027206
	chr12 95033920 95034420
	chr11 65341622 65342122
	chr3 5698738 5699238
	chr15 39619159 39619659
	chr11 121445918 121446418
	chr10 17258130 17258630
	chr8 126540972 126541472
	chr1 151283942 151284442
	chr22 46392274 46392774
	chr10 126029574 126030074
	chr15 41583285 41583785
	chr5 142388552 142389052
	chr11 47412511 47413011
	chr2 69059208 69059708
	chr1 116270505 116271005
	chr2 43532659 43533159
	chr15 31735972 31736472
	chr14 68320357 68320857
	chr10 23932251 23932751
	chr13 28057048 28057548
	chr10 22658373 22658873
	chr5 126366139 126366639
	chr1 87239828 87240328
	chr2 25538915 25539415
	chr16 74597563 74598063
	chr14 23259426 23259926
	chr1 145455187 145455687
	chr6 20169228 20169728
	chr14 75725616 75726116
	chr13 46742479 46742979
	chr3 184040446 184040946
	chr8 91017948 91018448
	chr6 5671364 5671864
	chr2 135497406 135497906
	chr20 2281848 2282348
	chr16 11670724 11671224
	chr1 21620867 21621367
	chr10 80516367 80516867
	chr19 17008192 17008692
	chr19 54751842 54752342
	chr22 24830063 24830563
	chr3 46136788 46137288
	chr1 52156304 52156804
	chr2 42345343 42345843
	chr8 134151720 134152220
	chr7 112090705 112091205
	chr3 194247820 194248320
	chr19 16389936 16390436
	chr15 63539232 63539732
	chr6 24858304 24858804
	chr14 105491111 105491611
	chr1 235667391 235667891
	chr7 80351061 80351561
	chr16 85036285 85036785
	chr19 3141831 3142331
	chr1 33804455 33804955
	chr12 123591480 123591980
	chr6 32590738 32591238
	chr5 176733935 176734435
	chr2 143826074 143826574
	chr15 85268105 85268605
	chr6 106320077 106320577
	chr8 90741296 90741796
	chr19 48103499 48103999
	chr1 168473585 168474085
	chr10 77135521 77136021
	chr5 139704139 139704639
	chr3 127310811 127311311
	chr12 49627451 49627951
	chr11 67764494 67764994
	chr3 150607993 150608493
	chr7 130645042 130645542
	chr8 82066118 82066618
	chr2 39063013 39063513
	chr9 120466334 120466834
	chr6 31526634 31527134
	chr3 116755310 116755810
	chr3 188014358 188014858
	chr6 137672972 137673472
	chr12 125211753 125212253
	chr6 38451252 38451752
	chr3 177076403 177076903
	chr17 58382431 58382931
	chr19 41091575 41092075
	chr17 19207437 19207937
	chr11 119488923 119489423
	chr8 101733090 101733590
	chr4 3374570 3375070
	chr7 41909773 41910273
	chr6 35337806 35338306
	chr18 45512142 45512642
	chr2 43635457 43635957
	chr19 46018420 46018920
	chr10 20292579 20293079
	chr4 103423009 103423509
	chr19 42037769 42038269
	chr2 64977978 64978478
	chr5 149856968 149857468
	chr21 39649280 39649780
	chr22 28114176 28114676
	chr19 7557068 7557568
	chr10 60042294 60042794
	chr7 105985938 105986438
	chr17 47296155 47296655
	chr7 31727932 31728432
	chr6 137561220 137561720
	chr16 74970766 74971266
	chr20 20235709 20236209
	chr16 11763276 11763776
	chr3 5018776 5019276
	chr3 188668614 188669114
	chr15 72520058 72520558
	chr10 129852360 129852860
	chr11 121289284 121289784
	chr6 134561747 134562247
	chr15 55542539 55543039
	chr19 14783014 14783514
	chr6 138194388 138194888
	chr6 159465824 159466324
	chr11 35684296 35684796
	chr18 46241896 46242396
	chr15 77296457 77296957
	chr1 27957993 27958493
	chr6 109162556 109163056
	chr12 111132097 111132597
	chr7 36782417 36782917
	chr5 82664662 82665162
	chr2 136971777 136972277
	chr10 99125425 99125925
	chr19 48825111 48825611
	chr14 103031677 103032177
	chr15 33443118 33443618
	chr18 43589352 43589852
	chr22 39337609 39338109
	chr1 162280171 162280671
	chr19 55386890 55387390
	chr18 48737871 48738371
	chr5 180242410 180242910
	chr16 31129724 31130224
	chr16 28545739 28546239
	chr17 8825681 8826181
	chr13 31288715 31289215
	chr12 45829695 45830195
	chr5 57840023 57840523
	chr11 107859112 107859612
	chr5 82608439 82608939
	chr10 48483605 48484105
	chr19 11203400 11203900
	chr15 59477895 59478395
	chr1 2064498 2064998
	chr5 172199347 172199847
	chr1 66845961 66846461
	chr13 29042179 29042679
	chr1 221173890 221174390
	chr2 102857169 102857669
	chr3 151065082 151065582
	chr16 66907037 66907537
	chr16 30669274 30669774
	chr2 136765669 136766169
	chr6 55965858 55966358
	chr12 93835592 93836092
	chr11 65543607 65544107
	chr1 173092011 173092511
	chr20 19955649 19956149
	chr6 1287384 1287884
	chr14 81882483 81882983
	chr17 80174446 80174946
	chr8 17940551 17941051
	chr19 1249538 1250038
	chr4 185268425 185268925
	chr10 32607349 32607849
	chr16 50073060 50073560
	chr15 70559082 70559582
	chr17 72686535 72687035
	chr3 129208967 129209467
	chr14 21924164 21924664
	chr2 158325314 158325814
	chr16 30669856 30670356
	chr1 200557820 200558320
	chr9 130461465 130461965
	chr19 47886589 47887089
	chr15 70315425 70315925
	chr14 21183004 21183504
	chr1 118581765 118582265
	chr20 61283341 61283841
	chr1 160045620 160046120
	chr2 37862635 37863135
	chr17 80936632 80937132
	chr10 89787242 89787742
	chr7 5276754 5277254
	chr1 110363721 110364221
	chr5 142201538 142202038
	chr7 44086198 44086698
	chr19 17218591 17219091
	chr5 131630975 131631475
	chr9 134503294 134503794
	chr10 95196832 95197332
	chr1 9704474 9704974
	chr10 122917533 122918033
	chr11 61793063 61793563
	chr21 30472212 30472712
	chr6 167504714 167505214
	chr7 30264185 30264685
	chr14 69199700 69200200
	chr5 150531269 150531769
	chr22 23270778 23271278
	chr2 32581949 32582449
	chr22 31626510 31627010
	chr20 5638108 5638608
	chr5 114880183 114880683
	chr17 73309841 73310341
	chr6 159065456 159065956
	chr2 240196811 240197311
	chr10 17280543 17281043
	chr22 38135545 38136045
	chr19 14513254 14513754
	chr4 122617788 122618288
	chr4 147065003 147065503
	chr19 41084371 41084871
	chr1 226850510 226851010
	chr5 71604031 71604531
	chr5 141002687 141003187
	chr11 65058180 65058680
	chr7 135665407 135665907
	chr1 2478161 2478661
	chr3 41013023 41013523
	chr17 34417154 34417654
	chr3 152939484 152939984
	chr5 159760676 159761176
	chr4 56212266 56212766
	chr3 101617507 101618007
	chr7 2568629 2569129
	chr17 56310175 56310675
	chr9 82316546 82317046
	chr12 52591643 52592143
	chr16 10837573 10838073
	chr11 68846420 68846920
	chr13 40976413 40976913
	chr13 111568564 111569064
	chr19 41915602 41916102
	chr19 42772879 42773379
	chr2 32487110 32487610
	chr19 36400065 36400565
	chr17 72516877 72517377
	chr17 72508705 72509205
	chr17 76136372 76136872
	chr14 90849435 90849935
	chr12 7000200 7000700
	chr14 52791782 52792282
	chr22 21258824 21259324
	chr14 35868716 35869216
	chr10 11205022 11205522
	chr5 133585381 133585881
	chr16 81514881 81515381
	chr8 142129557 142130057
	chr12 121714765 121715265
	chr22 37970643 37971143
	chr16 81485351 81485851
	chr2 26256647 26257147
	chr7 133977758 133978258
	chr2 174896748 174897248
	chr3 119357678 119358178
	chr1 212781827 212782327
	chr5 56205280 56205780
	chr12 68752922 68753422
	chr20 20760939 20761439
	chr11 71980196 71980696
	chr10 23702624 23703124
	chr20 48837940 48838440
	chr5 33299574 33300074

## Sheet: Figure4b
background				GMP				pDC				CLP
condition	pvalue	nulls_observed	nulls_tested	condition	pvalue	nulls_observed	nulls_tested	condition	pvalue	nulls_observed	nulls_tested	condition	pvalue	nulls_observed	nulls_tested
Colorectal_Adenocarcinoma	0.00268097	136	51100	Colorectal_Adenocarcinoma	0.095936	143	1500	Colorectal_Adenocarcinoma	0.0599807	185	3100	Colorectal_Adenocarcinoma	0.0619155	191	3100
Whole_Blood	0.0309475	194	6300	Whole_Blood	1e-07	0	10000000	Whole_Blood	5.21866e-05	170	3276700	Whole_Blood	5.92059e-05	193	3276700
BM-CD33+Myeloid	0.276748	193	700	BM-CD33+Myeloid	1e-07	0	10000000	BM-CD33+Myeloid	0.000151385	123	819100	BM-CD33+Myeloid	0.000241728	197	819100
PB-CD14+Monocytes	0.0609481	188	3100	PB-CD14+Monocytes	1e-07	0	10000000	PB-CD14+Monocytes	5.70696e-05	186	3276700	PB-CD14+Monocytes	5e-07	4	10000000
PB-BDCA4+Dentritic_cells	0.591362	177	300	PB-BDCA4+Dentritic_cells	1e-07	0	10000000	PB-BDCA4+Dentritic_cells	1e-07	0	10000000	PB-BDCA4+Dentritic_cells	1e-07	0	10000000
PB-CD56+NK_cells	0.0532086	164	3100	PB-CD56+NK_cells	1e-07	0	10000000	PB-CD56+NK_cells	1e-07	0	10000000	PB-CD56+NK_cells	1e-07	0	10000000
PB-CD4+T_cells	0.475083	142	300	PB-CD4+T_cells	0.00283752	144	51100	PB-CD4+T_cells	0.0115739	146	12700	PB-CD4+T_cells	9.7e-06	96	10000000
PB-CD8+T_cells	0.508306	152	300	PB-CD8+T_cells	0.00157379	160	102300	PB-CD8+T_cells	0.011259	142	12700	PB-CD8+T_cells	1.09e-05	108	10000000
PB-CD19+B_cells	0.744186	223	300	PB-CD19+B_cells	5e-06	49	10000000	PB-CD19+B_cells	1e-07	0	10000000	PB-CD19+B_cells	1e-07	0	10000000
BM-CD105+Endothelial	0.28388	198	700	BM-CD105+Endothelial	0.313837	219	700	BM-CD105+Endothelial	0.45515	136	300	BM-CD105+Endothelial	0.342193	102	300
BM-CD34+	0.614618	184	300	BM-CD34+	0.00462727	117	25500	BM-CD34+	0.0257102	161	6300	BM-CD34+	0.00647033	164	25500
Leukemia_Lymphoblastic(molt4)	0.134577	201	1500	Leukemia_Lymphoblastic(molt4)	0.790698	237	300	Leukemia_Lymphoblastic(molt4)	0.0986009	147	1500	Leukemia_Lymphoblastic(molt4)	0.00873947	110	12700
721_B_Lymphoblasts	0.243937	170	700	721_B_Lymphoblasts	0.0101567	128	12700	721_B_Lymphoblasts	0.0103929	131	12700	721_B_Lymphoblasts	0.0657852	203	3100
Lymphoma_Burkitts_Raji	0.2097	146	700	Lymphoma_Burkitts_Raji	0.00596055	151	25500	Lymphoma_Burkitts_Raji	5e-07	4	10000000	Lymphoma_Burkitts_Raji	0.000791398	161	204700
Leukemia_Promyelocytic(hl60)	0.774086	232	300	Leukemia_Promyelocytic(hl60)	0.594684	178	300	Leukemia_Promyelocytic(hl60)	0.707641	212	300	Leukemia_Promyelocytic(hl60)	0.674419	202	300
Lymphoma_Burkitts_Daudi	0.184023	128	700	Lymphoma_Burkitts_Daudi	0.345221	241	700	Lymphoma_Burkitts_Daudi	0.00435277	110	25500	Lymphoma_Burkitts_Daudi	0.00182794	186	102300
Leukemia_Chronic_Myelogenous(k562)	0.631229	189	300	Leukemia_Chronic_Myelogenous(k562)	0.461794	138	300	Leukemia_Chronic_Myelogenous(k562)	0.837209	251	300	Leukemia_Chronic_Myelogenous(k562)	0.847176	254	300
Thymus	0.123917	185	1500	Thymus	0.189729	132	700	Thymus	0.00116323	118	102300	Thymus	1e-07	0	10000000
Tonsil	0.807309	242	300	Tonsil	0.916944	275	300	Tonsil	0.312411	218	700	Tonsil	0.318117	222	700
Lymph_Node	0.498339	149	300	Lymph_Node	0.279601	195	700	Lymph_Node	0.0182511	114	6300	Lymph_Node	0.767442	230	300
Fetal_Liver	0.993355	298	300	Fetal_Liver	1	100	100	Fetal_Liver	1	100	100	Fetal_Liver	1	100	100
BM-CD71+Early_Erythroid	0.019362	121	6300	BM-CD71+Early_Erythroid	0.0859427	128	1500	BM-CD71+Early_Erythroid	0.388704	116	300	BM-CD71+Early_Erythroid	0.062238	192	3100
Bone_Marrow	0.0299952	188	6300	Bone_Marrow	0.837209	251	300	Bone_Marrow	0.212553	148	700	Bone_Marrow	0.0522412	161	3100
Temporal_Lobe	0.21398	149	700	Temporal_Lobe	1	100	100	Temporal_Lobe	1	100	100	Temporal_Lobe	1	100	100
Globus_Pallidus	0.860465	258	300	Globus_Pallidus	1	100	100	Globus_Pallidus	1	100	100	Globus_Pallidus	1	100	100
Cerebellum_Peduncles	0.471761	141	300	Cerebellum_Peduncles	1	100	100	Cerebellum_Peduncles	0.990033	297	300	Cerebellum_Peduncles	0.953488	286	300
Cerebellum	0.607973	182	300	Cerebellum	0.983389	295	300	Cerebellum	0.943522	283	300	Cerebellum	0.850498	255	300
Caudate_Nucleus	0.285307	199	700	Caudate_Nucleus	1	100	100	Caudate_Nucleus	0.923588	277	300	Caudate_Nucleus	0.976744	293	300
Whole_Brain	0.117921	176	1500	Whole_Brain	1	100	100	Whole_Brain	0.963455	289	300	Whole_Brain	0.940199	282	300
Parietal_Lobe	0.946844	284	300	Parietal_Lobe	1	100	100	Parietal_Lobe	1	100	100	Parietal_Lobe	1	100	100
Medulla_Oblongata	0.973422	292	300	Medulla_Oblongata	1	100	100	Medulla_Oblongata	0.986711	296	300	Medulla_Oblongata	1	100	100
Amygdala	0.461794	138	300	Amygdala	0.993355	298	300	Amygdala	1	100	100	Amygdala	0.990033	297	300
Prefrontal_Cortex	0.350927	245	700	Prefrontal_Cortex	0.910299	273	300	Prefrontal_Cortex	0.980066	294	300	Prefrontal_Cortex	1	100	100
Occipital_Lobe	0.92691	278	300	Occipital_Lobe	1	100	100	Occipital_Lobe	1	100	100	Occipital_Lobe	1	100	100
Hypothalamus	0.750831	225	300	Hypothalamus	0.993355	298	300	Hypothalamus	1	100	100	Hypothalamus	0.950166	285	300
Thalamus	0.127915	191	1500	Thalamus	0.883721	265	300	Thalamus	0.903654	271	300	Thalamus	0.807309	242	300
Subthalamic_Nucleus	0.223966	156	700	Subthalamic_Nucleus	1	100	100	Subthalamic_Nucleus	1	100	100	Subthalamic_Nucleus	1	100	100
Cingulate_Cortex	0.568106	170	300	Cingulate_Cortex	0.986711	296	300	Cingulate_Cortex	1	100	100	Cingulate_Cortex	0.976744	293	300
Pons	0.940199	282	300	Pons	1	100	100	Pons	1	100	100	Pons	1	100	100
Spinal_Cord	0.248217	173	700	Spinal_Cord	0.601329	180	300	Spinal_Cord	0.976744	293	300	Spinal_Cord	0.330956	231	700
Fetal_Brain	0.438538	131	300	Fetal_Brain	1	100	100	Fetal_Brain	1	100	100	Fetal_Brain	0.993355	298	300
Adrenal_Gland	0.707641	212	300	Adrenal_Gland	0.930233	279	300	Adrenal_Gland	0.963455	289	300	Adrenal_Gland	0.817276	245	300
Lung	2e-06	19	10000000	Lung	0.0496614	153	3100	Lung	4e-07	3	10000000	Lung	6.6e-06	65	10000000
Heart	0.00217217	110	51100	Heart	0.966777	290	300	Heart	0.657807	197	300	Heart	0.309558	216	700
Liver	0.345515	103	300	Liver	1	100	100	Liver	0.00179861	183	102300	Liver	0.25535	178	700
Kidney	0.538206	161	300	Kidney	1	100	100	Kidney	0.877076	263	300	Kidney	1	100	100
Prostate	0.00698012	177	25500	Prostate	0.827243	248	300	Prostate	0.123251	184	1500	Prostate	0.248217	173	700
Uterus	0.14408	100	700	Uterus	0.767442	230	300	Uterus	0.986711	296	300	Uterus	1	100	100
Thyroid	0.0386972	119	3100	Thyroid	0.164051	114	700	Thyroid	0.0932712	139	1500	Thyroid	0.0158255	200	12700
Fetal_Thyroid	0.124584	186	1500	Fetal_Thyroid	0.980066	294	300	Fetal_Thyroid	0.86711	260	300	Fetal_Thyroid	0.920266	276	300
Fetal_Lung	0.0168227	105	6300	Fetal_Lung	0.92691	278	300	Fetal_Lung	0.960133	288	300	Fetal_Lung	0.887043	266	300
Placenta	0.0525637	162	3100	Placenta	0.000385835	157	409500	Placenta	0.0069409	176	25500	Placenta	0.00362028	184	51100
Cardiac_Myocytes	0.00328761	167	51100	Cardiac_Myocytes	0.0215839	135	6300	Cardiac_Myocytes	0.538206	161	300	Cardiac_Myocytes	0.92691	278	300
Smooth_Muscle	0.0490164	151	3100	Smooth_Muscle	0.00427434	108	25500	Smooth_Muscle	0.714286	214	300	Smooth_Muscle	0.740864	222	300
Bronchial_Epithelial_cells	0.083944	125	1500	Bronchial_Epithelial_cells	0.00439198	111	25500	Bronchial_Epithelial_cells	0.847176	254	300	Bronchial_Epithelial_cells	0.598007	179	300
Adipocyte	0.707641	212	300	Adipocyte	0.936877	281	300	Adipocyte	0.993355	298	300	Adipocyte	1	100	100
Pancreas	0.415282	124	300	Pancreas	0.990033	297	300	Pancreas	0.518272	155	300	Pancreas	0.704319	211	300
Pancreatic_Islets	0.990033	297	300	Pancreatic_Islets	1	100	100	Pancreatic_Islets	0.92691	278	300	Pancreatic_Islets	0.9701	291	300
Testis	0.548173	164	300	Testis	0.461794	138	300	Testis	0.0325345	204	6300	Testis	0.395349	118	300
Testis_Leydig_cell	0.986711	296	300	Testis_Leydig_cell	1	100	100	Testis_Leydig_cell	1	100	100	Testis_Leydig_cell	1	100	100
Testis_Germ_cell	0.960133	288	300	Testis_Germ_cell	0.578073	173	300	Testis_Germ_cell	1	100	100	Testis_Germ_cell	0.956811	287	300
Testis_Interstitial	0.986711	296	300	Testis_Interstitial	0.890365	267	300	Testis_Interstitial	0.980066	294	300	Testis_Interstitial	1	100	100
Testis_Seminiferous_Tubule	0.850498	255	300	Testis_Seminiferous_Tubule	0.847176	254	300	Testis_Seminiferous_Tubule	0.993355	298	300	Testis_Seminiferous_Tubule	0.940199	282	300
Salivary_Gland	0.943522	283	300	Salivary_Gland	1	100	100	Salivary_Gland	1	100	100	Salivary_Gland	1	100	100
Trachea	0.571429	171	300	Trachea	0.770764	231	300	Trachea	0.827243	248	300	Trachea	0.960133	288	300
Adrenal_Cortex	0.375415	112	300	Adrenal_Cortex	0.877076	263	300	Adrenal_Cortex	0.627907	188	300	Adrenal_Cortex	0.960133	288	300
Ovary	0.996678	299	300	Ovary	1	100	100	Ovary	1	100	100	Ovary	1	100	100
Appendix	0.943522	283	300	Appendix	1	100	100	Appendix	1	100	100	Appendix	1	100	100
Skin	0.913621	274	300	Skin	1	100	100	Skin	1	100	100	Skin	1	100	100
Ciliary_Ganglion	0.843854	253	300	Ciliary_Ganglion	1	100	100	Ciliary_Ganglion	1	100	100	Ciliary_Ganglion	1	100	100
Trigeminal_Ganglion	0.850498	255	300	Trigeminal_Ganglion	1	100	100	Trigeminal_Ganglion	1	100	100	Trigeminal_Ganglion	1	100	100
Atrioventricular_Node	1	100	100	Atrioventricular_Node	1	100	100	Atrioventricular_Node	1	100	100	Atrioventricular_Node	1	100	100
DRG	0.993355	298	300	DRG	1	100	100	DRG	1	100	100	DRG	1	100	100
Superior_Cervical_Ganglion	1	100	100	Superior_Cervical_Ganglion	1	100	100	Superior_Cervical_Ganglion	1	100	100	Superior_Cervical_Ganglion	1	100	100
Skeletal_Muscle	0.601329	180	300	Skeletal_Muscle	1	100	100	Skeletal_Muscle	1	100	100	Skeletal_Muscle	1	100	100
Uterus_Corpus	0.880399	264	300	Uterus_Corpus	1	100	100	Uterus_Corpus	0.996678	299	300	Uterus_Corpus	1	100	100
Tongue	0.697674	209	300	Tongue	1	100	100	Tongue	1	100	100	Tongue	1	100	100
Olfactory_Bulb	0.428571	128	300	Olfactory_Bulb	0.797342	239	300	Olfactory_Bulb	1	100	100	Olfactory_Bulb	1	100	100
Pituitary	0.425249	127	300	Pituitary	0.790698	237	300	Pituitary	1	100	100	Pituitary	0.664452	199	300

## Sheet: Figure4c
EOSINOPHIL							phosphate
Category	Prop._SNPs	Prop._h2	Prop._h2_std_error	Enrichment	Enrichment_std_error	Enrichment_p	Category	Prop._SNPs	Prop._h2	Prop._h2_std_error	Enrichment	Enrichment_std_error	Enrichment_p
baseL2_0	1	1	1.13187e-10	1	1.13187e-10	NA	baseL2_0	1	1	0	1	0	NA
Blood_backgroundL2_0	0.00018195	0.00958399	0.0038875	52.6737	21.3657	0.0169365	Blood_backgroundL2_0	0.00018195	0.0110113	0.00564036	60.5182	30.9994	0.0581174
Blood_CLP_1000L2_0	0.000190353	0.0177411	0.00525862	93.2011	27.6257	0.00104326	Blood_CLP_1000L2_0	0.000190353	0.00738866	0.00357913	38.8156	18.8026	0.0417538
Blood_CMP_1000L2_0	0.000175449	0.0156351	0.00587539	89.1151	33.4878	0.00868634	Blood_CMP_1000L2_0	0.000175449	0.0127185	0.00533353	72.4915	30.3994	0.017595
Blood_GMP_1000L2_0	0.000178749	0.0249907	0.00811225	139.809	45.3834	0.00154114	Blood_GMP_1000L2_0	0.000178749	0.0173727	0.00585995	97.1901	32.783	0.0039344
Blood_HSC_1000L2_0	0.000169147	0.0135352	0.00526261	80.0204	31.1127	0.0109688	Blood_HSC_1000L2_0	0.000169147	0.0156734	0.00716952	92.6616	42.3864	0.0325761
Blood_LMPP_1000L2_0	0.00018135	0.0122905	0.00339568	67.7721	18.7244	0.000401082	Blood_LMPP_1000L2_0	0.00018135	0.0160657	0.00657498	88.5895	36.2557	0.0143411
Blood_MEP_1000L2_0	0.000168047	0.011456	0.00358132	68.1717	21.3115	0.00207236	Blood_MEP_1000L2_0	0.000168047	0.0138941	0.00450639	82.6801	26.8163	0.00302839
Blood_mono_1000L2_0	0.000184751	0.0276172	0.00685329	149.483	37.0947	8.93668e-05	Blood_mono_1000L2_0	0.000184751	0.0144538	0.00569258	78.2338	30.8122	0.0128149
Blood_pDC_1000L2_0	0.000183251	0.0286261	0.00755479	156.213	41.2265	0.000138885	Blood_pDC_1000L2_0	0.000183251	0.0222351	0.00782577	121.337	42.7052	0.00527804

## Sheet: Figure4d
Script in Zenodo
We provide a script to reproduce the results and redraw the figures.
URL:https://zenodo.org/records/8382876
scCASE_zenodo.zip/Interpretability/motif.R
