# Supplementary material for: scCASE: accurate and interpretable enhancement for single-cell chromatin accessibility sequencing data
Source: Nat Commun. 2024 Feb 22;15:1629. doi: 10.1038/s41467-024-46045-w (PMC10884038; doi:10.1038/s41467-024-46045-w)
Supplement: Supplementary file 4 — Source Data [file 41467_2024_46045_MOESM4_ESM.zip › Figure5.xlsx]

## Sheet: Figure.5a-c
noise					imbalance					sampling
dataset	method	filtermethod	evaluationmethod	score	dataset	method	filtermethod	evaluationmethod	score	dataset	method	filtermethod	evaluationmethod	score
LungA	scCASE	0	ARI	0.968898	LungA	scale	0	ARI	0.817709	LungA	scOpen	1	ARI	0.788238
LungA	scCASE	0	AMI	0.946886	LungA	scale	0	AMI	0.848718	LungA	scOpen	1	AMI	0.86143
LungA	scCASE	0	FMI	0.976186	LungA	scale	0	FMI	0.848479	LungA	scOpen	1	FMI	0.837322
LungA	scCASE	0	silhouette	0.855001	LungA	raw	0	ARI	0.837683	LungA	scale	1	ARI	0.786662
LungA	raw	0	ARI	0.740012	LungA	raw	0	AMI	0.856826	LungA	scale	1	AMI	0.831114
LungA	raw	0	AMI	0.831994	LungA	raw	0	FMI	0.864864	LungA	scale	1	FMI	0.835753
LungA	raw	0	FMI	0.799686	LungA	scCASE	0	ARI	0.882193	LungA	raw	1	ARI	0.768356
LungA	raw	0	silhouette	0.00964355	LungA	scCASE	0	AMI	0.892451	LungA	raw	1	AMI	0.859069
LungA	scOpen	0	ARI	0.88798	LungA	scCASE	0	FMI	0.901821	LungA	raw	1	FMI	0.822379
LungA	scOpen	0	AMI	0.901122	LungA	scOpen	0	ARI	0.78982	LungA	scCASE	1	ARI	0.970284
LungA	scOpen	0	FMI	0.913945	LungA	scOpen	0	AMI	0.844079	LungA	scCASE	1	AMI	0.947948
LungA	scOpen	0	silhouette	0.605954	LungA	scOpen	0	FMI	0.825681	LungA	scCASE	1	FMI	0.977251
LungA	scale	0	ARI	0.680308	LungA	scale	0.01	ARI	0.885826	LungA	scOpen	0.9	ARI	0.75988
LungA	scale	0	AMI	0.762669	LungA	scale	0.01	AMI	0.88706	LungA	scOpen	0.9	AMI	0.836685
LungA	scale	0	FMI	0.751953	LungA	scale	0.01	FMI	0.905541	LungA	scOpen	0.9	FMI	0.814627
LungA	scale	0	silhouette	0.497992	LungA	raw	0.01	ARI	0.901076	LungA	scale	0.9	ARI	0.873741
LungA	scCASE	0.05	ARI	0.970714	LungA	raw	0.01	AMI	0.890812	LungA	scale	0.9	AMI	0.830785
LungA	scCASE	0.05	AMI	0.947272	LungA	raw	0.01	FMI	0.918048	LungA	scale	0.9	FMI	0.902813
LungA	scCASE	0.05	FMI	0.977574	LungA	scCASE	0.01	ARI	0.976745	LungA	raw	0.9	ARI	0.835378
LungA	scCASE	0.05	silhouette	0.853345	LungA	scCASE	0.01	AMI	0.96982	LungA	raw	0.9	AMI	0.878105
LungA	raw	0.05	ARI	0.799235	LungA	scCASE	0.01	FMI	0.98074	LungA	raw	0.9	FMI	0.873348
LungA	raw	0.05	AMI	0.847055	LungA	scOpen	0.01	ARI	0.914233	LungA	scCASE	0.9	ARI	0.974181
LungA	raw	0.05	FMI	0.845288	LungA	scOpen	0.01	AMI	0.924015	LungA	scCASE	0.9	AMI	0.951589
LungA	raw	0.05	silhouette	0.00916081	LungA	scOpen	0.01	FMI	0.928997	LungA	scCASE	0.9	FMI	0.980216
LungA	scOpen	0.05	ARI	0.804982	LungA	scale	0.026	ARI	0.777897	LungA	scOpen	0.8	ARI	0.859897
LungA	scOpen	0.05	AMI	0.848765	LungA	scale	0.026	AMI	0.833885	LungA	scOpen	0.8	AMI	0.896948
LungA	scOpen	0.05	FMI	0.849856	LungA	scale	0.026	FMI	0.818565	LungA	scOpen	0.8	FMI	0.892302
LungA	scOpen	0.05	silhouette	0.605068	LungA	raw	0.026	ARI	0.759702	LungA	scale	0.8	ARI	0.716657
LungA	scale	0.05	ARI	0.713296	LungA	raw	0.026	AMI	0.849518	LungA	scale	0.8	AMI	0.784514
LungA	scale	0.05	AMI	0.790992	LungA	raw	0.026	FMI	0.802885	LungA	scale	0.8	FMI	0.780346
LungA	scale	0.05	FMI	0.778298	LungA	scCASE	0.026	ARI	0.928706	LungA	raw	0.8	ARI	0.767605
LungA	scale	0.05	silhouette	0.487192	LungA	scCASE	0.026	AMI	0.915874	LungA	raw	0.8	AMI	0.854745
LungA	scCASE	0.1	ARI	0.970889	LungA	scCASE	0.026	FMI	0.941914	LungA	raw	0.8	FMI	0.821488
LungA	scCASE	0.1	AMI	0.946772	LungA	scOpen	0.026	ARI	0.926082	LungA	scCASE	0.8	ARI	0.967716
LungA	scCASE	0.1	FMI	0.97771	LungA	scOpen	0.026	AMI	0.925258	LungA	scCASE	0.8	AMI	0.943229
LungA	scCASE	0.1	silhouette	0.849656	LungA	scOpen	0.026	FMI	0.939551	LungA	scCASE	0.8	FMI	0.975246
LungA	raw	0.1	ARI	0.787977	LungA	scale	0.04	ARI	0.76901	LungA	scOpen	0.7	ARI	0.698731
LungA	raw	0.1	AMI	0.829566	LungA	scale	0.04	AMI	0.834166	LungA	scOpen	0.7	AMI	0.811957
LungA	raw	0.1	FMI	0.836462	LungA	scale	0.04	FMI	0.812745	LungA	scOpen	0.7	FMI	0.766123
LungA	raw	0.1	silhouette	0.00868043	LungA	raw	0.04	ARI	0.758415	LungA	scale	0.7	ARI	0.81593
LungA	scOpen	0.1	ARI	0.86132	LungA	raw	0.04	AMI	0.852019	LungA	scale	0.7	AMI	0.835141
LungA	scOpen	0.1	AMI	0.890343	LungA	raw	0.04	FMI	0.803413	LungA	scale	0.7	FMI	0.858066
LungA	scOpen	0.1	FMI	0.893467	LungA	scCASE	0.04	ARI	0.952865	LungA	raw	0.7	ARI	0.763622
LungA	scOpen	0.1	silhouette	0.603959	LungA	scCASE	0.04	AMI	0.941628	LungA	raw	0.7	AMI	0.85132
LungA	scale	0.1	ARI	0.793788	LungA	scCASE	0.04	FMI	0.962014	LungA	raw	0.7	FMI	0.818426
LungA	scale	0.1	AMI	0.804568	LungA	scOpen	0.04	ARI	0.91156	LungA	scCASE	0.7	ARI	0.970791
LungA	scale	0.1	FMI	0.841093	LungA	scOpen	0.04	AMI	0.905948	LungA	scCASE	0.7	AMI	0.949535
LungA	scale	0.1	silhouette	0.480636	LungA	scOpen	0.04	FMI	0.928335	LungA	scCASE	0.7	FMI	0.977634
LungA	scCASE	0.15	ARI	0.968195	LungA	scale	0.052	ARI	0.813485	LungA	scOpen	0.6	ARI	0.793267
LungA	scCASE	0.15	AMI	0.945542	LungA	scale	0.052	AMI	0.857808	LungA	scOpen	0.6	AMI	0.846259
LungA	scCASE	0.15	FMI	0.975668	LungA	scale	0.052	FMI	0.849891	LungA	scOpen	0.6	FMI	0.840493
LungA	scCASE	0.15	silhouette	0.846852	LungA	raw	0.052	ARI	0.752653	LungA	scale	0.6	ARI	0.726401
LungA	raw	0.15	ARI	0.729727	LungA	raw	0.052	AMI	0.843837	LungA	scale	0.6	AMI	0.78494
LungA	raw	0.15	AMI	0.816679	LungA	raw	0.052	FMI	0.800333	LungA	scale	0.6	FMI	0.78818
LungA	raw	0.15	FMI	0.791435	LungA	scCASE	0.052	ARI	0.966715	LungA	raw	0.6	ARI	0.778123
LungA	raw	0.15	silhouette	0.00819508	LungA	scCASE	0.052	AMI	0.944733	LungA	raw	0.6	AMI	0.853992
LungA	scOpen	0.15	ARI	0.758513	LungA	scCASE	0.052	FMI	0.973323	LungA	raw	0.6	FMI	0.829432
LungA	scOpen	0.15	AMI	0.830977	LungA	scOpen	0.052	ARI	0.92118	LungA	scCASE	0.6	ARI	0.971948
LungA	scOpen	0.15	FMI	0.813697	LungA	scOpen	0.052	AMI	0.905027	LungA	scCASE	0.6	AMI	0.952855
LungA	scOpen	0.15	silhouette	0.602133	LungA	scOpen	0.052	FMI	0.936735	LungA	scCASE	0.6	FMI	0.978524
LungA	scale	0.15	ARI	0.792387	LungA	scale	0.062	ARI	0.764262	LungA	scOpen	0.5	ARI	0.691558
LungA	scale	0.15	AMI	0.836488	LungA	scale	0.062	AMI	0.845499	LungA	scOpen	0.5	AMI	0.802635
LungA	scale	0.15	FMI	0.840197	LungA	scale	0.062	FMI	0.811223	LungA	scOpen	0.5	FMI	0.76095
LungA	scale	0.15	silhouette	0.478226	LungA	raw	0.062	ARI	0.94693	LungA	scale	0.5	ARI	0.778661
LungA	scCASE	0.2	ARI	0.967893	LungA	raw	0.062	AMI	0.930009	LungA	scale	0.5	AMI	0.833086
LungA	scCASE	0.2	AMI	0.945022	LungA	raw	0.062	FMI	0.957758	LungA	scale	0.5	FMI	0.829839
LungA	scCASE	0.2	FMI	0.975426	LungA	scCASE	0.062	ARI	0.959575	LungA	raw	0.5	ARI	0.767221
LungA	scCASE	0.2	silhouette	0.845923	LungA	scCASE	0.062	AMI	0.938152	LungA	raw	0.5	AMI	0.84511
LungA	raw	0.2	ARI	0.746505	LungA	scCASE	0.062	FMI	0.967891	LungA	raw	0.5	FMI	0.821394
LungA	raw	0.2	AMI	0.833654	LungA	scOpen	0.062	ARI	0.808403	LungA	scCASE	0.5	ARI	0.970566
LungA	raw	0.2	FMI	0.804691	LungA	scOpen	0.062	AMI	0.867469	LungA	scCASE	0.5	AMI	0.949224
LungA	raw	0.2	silhouette	0.00770996	LungA	scOpen	0.062	FMI	0.846901	LungA	scCASE	0.5	FMI	0.977516
LungA	scOpen	0.2	ARI	0.753965	LungA	scale	0.07	ARI	0.855509	LungA	scOpen	0.4	ARI	0.784719
LungA	scOpen	0.2	AMI	0.826525	LungA	scale	0.07	AMI	0.81546	LungA	scOpen	0.4	AMI	0.841638
LungA	scOpen	0.2	FMI	0.810134	LungA	scale	0.07	FMI	0.885453	LungA	scOpen	0.4	FMI	0.835304
LungA	scOpen	0.2	silhouette	0.599233	LungA	raw	0.07	ARI	0.7669	LungA	scale	0.4	ARI	0.793174
LungA	scale	0.2	ARI	0.846511	LungA	raw	0.07	AMI	0.853045	LungA	scale	0.4	AMI	0.833153
LungA	scale	0.2	AMI	0.80239	LungA	raw	0.07	FMI	0.814865	LungA	scale	0.4	FMI	0.841411
LungA	scale	0.2	FMI	0.881846	LungA	scCASE	0.07	ARI	0.970861	LungA	raw	0.4	ARI	0.760738
LungA	scale	0.2	silhouette	0.472713	LungA	scCASE	0.07	AMI	0.945911	LungA	raw	0.4	AMI	0.852348
LungA	scCASE	0.25	ARI	0.96734	LungA	scCASE	0.07	FMI	0.976977	LungA	raw	0.4	FMI	0.817157
LungA	scCASE	0.25	AMI	0.943693	LungA	scOpen	0.07	ARI	0.841966	LungA	scCASE	0.4	ARI	0.941471
LungA	scCASE	0.25	FMI	0.975003	LungA	scOpen	0.07	AMI	0.870718	LungA	scCASE	0.4	AMI	0.924034
LungA	scCASE	0.25	silhouette	0.840165	LungA	scOpen	0.07	FMI	0.874627	LungA	scCASE	0.4	FMI	0.955351
LungA	raw	0.25	ARI	0.74824	LungA	scale	0.077	ARI	0.708596	LungA	scOpen	0.3	ARI	0.717499
LungA	raw	0.25	AMI	0.833339	LungA	scale	0.077	AMI	0.79772	LungA	scOpen	0.3	AMI	0.820099
LungA	raw	0.25	FMI	0.806169	LungA	scale	0.077	FMI	0.768706	LungA	scOpen	0.3	FMI	0.781951
LungA	raw	0.25	silhouette	0.00722223	LungA	raw	0.077	ARI	0.75304	LungA	scale	0.3	ARI	0.77203
LungA	scOpen	0.25	ARI	0.841688	LungA	raw	0.077	AMI	0.843568	LungA	scale	0.3	AMI	0.811545
LungA	scOpen	0.25	AMI	0.863175	LungA	raw	0.077	FMI	0.804721	LungA	scale	0.3	FMI	0.824874
LungA	scOpen	0.25	FMI	0.878289	LungA	scCASE	0.077	ARI	0.97449	LungA	raw	0.3	ARI	0.754792
LungA	scOpen	0.25	silhouette	0.594256	LungA	scCASE	0.077	AMI	0.954263	LungA	raw	0.3	AMI	0.839496
LungA	scale	0.25	ARI	0.742127	LungA	scCASE	0.077	FMI	0.979971	LungA	raw	0.3	FMI	0.812127
LungA	scale	0.25	AMI	0.776231	LungA	scOpen	0.077	ARI	0.805705	LungA	scCASE	0.3	ARI	0.93109
LungA	scale	0.25	FMI	0.800559	LungA	scOpen	0.077	AMI	0.850473	LungA	scCASE	0.3	AMI	0.911558
LungA	scale	0.25	silhouette	0.458885	LungA	scOpen	0.077	FMI	0.846443	LungA	scCASE	0.3	FMI	0.947342
LungA	scCASE	0.3	ARI	0.967581	LungA	scale	0.084	ARI	0.743357	LungA	scOpen	0.2	ARI	0.701155
LungA	scCASE	0.3	AMI	0.944684	LungA	scale	0.084	AMI	0.815613	LungA	scOpen	0.2	AMI	0.811464
LungA	scCASE	0.3	FMI	0.975187	LungA	scale	0.084	FMI	0.79782	LungA	scOpen	0.2	FMI	0.767847
LungA	scCASE	0.3	silhouette	0.836907	LungA	raw	0.084	ARI	0.753842	LungA	scale	0.2	ARI	0.800418
LungA	raw	0.3	ARI	0.767169	LungA	raw	0.084	AMI	0.841479	LungA	scale	0.2	AMI	0.838697
LungA	raw	0.3	AMI	0.838516	LungA	raw	0.084	FMI	0.806462	LungA	scale	0.2	FMI	0.845855
LungA	raw	0.3	FMI	0.820713	LungA	scCASE	0.084	ARI	0.976957	LungA	raw	0.2	ARI	0.756249
LungA	raw	0.3	silhouette	0.00674519	LungA	scCASE	0.084	AMI	0.957804	LungA	raw	0.2	AMI	0.828028
LungA	scOpen	0.3	ARI	0.85532	LungA	scCASE	0.084	FMI	0.982013	LungA	raw	0.2	FMI	0.811873
LungA	scOpen	0.3	AMI	0.889519	LungA	scOpen	0.084	ARI	0.814681	LungA	scCASE	0.2	ARI	0.820643
LungA	scOpen	0.3	FMI	0.888923	LungA	scOpen	0.084	AMI	0.862793	LungA	scCASE	0.2	AMI	0.865369
LungA	scOpen	0.3	silhouette	0.593793	LungA	scOpen	0.084	FMI	0.854363	LungA	scCASE	0.2	FMI	0.86182
LungA	scale	0.3	ARI	0.813144	LungA	scale	0.089	ARI	0.819407	LungA	scOpen	0.1	ARI	0.768287
LungA	scale	0.3	AMI	0.785819	LungA	scale	0.089	AMI	0.844079	LungA	scOpen	0.1	AMI	0.842568
LungA	scale	0.3	FMI	0.855964	LungA	scale	0.089	FMI	0.858584	LungA	scOpen	0.1	FMI	0.819606
LungA	scale	0.3	silhouette	0.448779	LungA	raw	0.089	ARI	0.781217	LungA	scale	0.1	ARI	0.766684
LungA	scCASE	0.35	ARI	0.96962	LungA	raw	0.089	AMI	0.865279	LungA	scale	0.1	AMI	0.844036
LungA	scCASE	0.35	AMI	0.945043	LungA	raw	0.089	FMI	0.829177	LungA	scale	0.1	FMI	0.818763
LungA	scCASE	0.35	FMI	0.976737	LungA	scCASE	0.089	ARI	0.975248	LungA	raw	0.1	ARI	0.640397
LungA	scCASE	0.35	silhouette	0.844256	LungA	scCASE	0.089	AMI	0.955651	LungA	raw	0.1	AMI	0.719325
LungA	raw	0.35	ARI	0.74467	LungA	scCASE	0.089	FMI	0.980756	LungA	raw	0.1	FMI	0.718299
LungA	raw	0.35	AMI	0.832958	LungA	scOpen	0.089	ARI	0.82295	LungA	scCASE	0.1	ARI	0.873277
LungA	raw	0.35	FMI	0.803438	LungA	scOpen	0.089	AMI	0.867768	LungA	scCASE	0.1	AMI	0.852159
LungA	raw	0.35	silhouette	0.00625539	LungA	scOpen	0.089	FMI	0.86148	LungA	scCASE	0.1	FMI	0.902559
LungA	scOpen	0.35	ARI	0.804399	LungA	scale	0.093	ARI	0.790716
LungA	scOpen	0.35	AMI	0.848407	LungA	scale	0.093	AMI	0.83731
LungA	scOpen	0.35	FMI	0.849433	LungA	scale	0.093	FMI	0.83683
LungA	scOpen	0.35	silhouette	0.588891	LungA	raw	0.093	ARI	0.826807
LungA	scale	0.35	ARI	0.741387	LungA	raw	0.093	AMI	0.872328
LungA	scale	0.35	AMI	0.73247	LungA	raw	0.093	FMI	0.865099
LungA	scale	0.35	FMI	0.799835	LungA	scCASE	0.093	ARI	0.973869
LungA	scale	0.35	silhouette	0.448952	LungA	scCASE	0.093	AMI	0.952305
LungA	scCASE	0.4	ARI	0.963881	LungA	scCASE	0.093	FMI	0.979741
LungA	scCASE	0.4	AMI	0.936705	LungA	scOpen	0.093	ARI	0.783611
LungA	scCASE	0.4	FMI	0.972358	LungA	scOpen	0.093	AMI	0.863621
LungA	scCASE	0.4	silhouette	0.835283	LungA	scOpen	0.093	FMI	0.831556
LungA	raw	0.4	ARI	0.761473	LungA	scale	0.098	ARI	0.825824
LungA	raw	0.4	AMI	0.833228	LungA	scale	0.098	AMI	0.848642
LungA	raw	0.4	FMI	0.816213	LungA	scale	0.098	FMI	0.86474
LungA	raw	0.4	silhouette	0.00576279	LungA	raw	0.098	ARI	0.769714
LungA	scOpen	0.4	ARI	0.813979	LungA	raw	0.098	AMI	0.857901
LungA	scOpen	0.4	AMI	0.864025	LungA	raw	0.098	FMI	0.82153
LungA	scOpen	0.4	FMI	0.856918	LungA	scCASE	0.098	ARI	0.972274
LungA	scOpen	0.4	silhouette	0.584439	LungA	scCASE	0.098	AMI	0.950823
LungA	scale	0.4	ARI	0.649384	LungA	scCASE	0.098	FMI	0.978573
LungA	scale	0.4	AMI	0.71986	LungA	scOpen	0.098	ARI	0.791882
LungA	scale	0.4	FMI	0.7271	LungA	scOpen	0.098	AMI	0.861994
LungA	scale	0.4	silhouette	0.422982	LungA	scOpen	0.098	FMI	0.83852
LungA	scCASE	0.45	ARI	0.960194	LungA	scale	0.101	ARI	0.789238
LungA	scCASE	0.45	AMI	0.930433	LungA	scale	0.101	AMI	0.804695
LungA	scCASE	0.45	FMI	0.969501	LungA	scale	0.101	FMI	0.836388
LungA	scCASE	0.45	silhouette	0.820663	LungA	raw	0.101	ARI	0.773269
LungA	raw	0.45	ARI	0.794416	LungA	raw	0.101	AMI	0.864059
LungA	raw	0.45	AMI	0.837133	LungA	raw	0.101	FMI	0.824904
LungA	raw	0.45	FMI	0.841623	LungA	scCASE	0.101	ARI	0.958689
LungA	raw	0.45	silhouette	0.00528059	LungA	scCASE	0.101	AMI	0.940507
LungA	scOpen	0.45	ARI	0.88484	LungA	scCASE	0.101	FMI	0.968131
LungA	scOpen	0.45	AMI	0.901227	LungA	scOpen	0.101	ARI	0.757583
LungA	scOpen	0.45	FMI	0.911545	LungA	scOpen	0.101	AMI	0.830958
LungA	scOpen	0.45	silhouette	0.58001	LungA	scOpen	0.101	FMI	0.811672
LungA	scale	0.45	ARI	0.682319	LungA	scale	0.104	ARI	0.684591
LungA	scale	0.45	AMI	0.748567	LungA	scale	0.104	AMI	0.763314
LungA	scale	0.45	FMI	0.753374	LungA	scale	0.104	FMI	0.75446
LungA	scale	0.45	silhouette	0.426634	LungA	raw	0.104	ARI	0.771234
LungA	scCASE	0.5	ARI	0.96513	LungA	raw	0.104	AMI	0.862147
LungA	scCASE	0.5	AMI	0.933919	LungA	raw	0.104	FMI	0.823846
LungA	scCASE	0.5	FMI	0.973288	LungA	scCASE	0.104	ARI	0.972296
LungA	scCASE	0.5	silhouette	0.832819	LungA	scCASE	0.104	AMI	0.950845
LungA	raw	0.5	ARI	0.744493	LungA	scCASE	0.104	FMI	0.978707
LungA	raw	0.5	AMI	0.830558	LungA	scOpen	0.104	ARI	0.738467
LungA	raw	0.5	FMI	0.803281	LungA	scOpen	0.104	AMI	0.810463
LungA	raw	0.5	silhouette	0.00479705	LungA	scOpen	0.104	FMI	0.797021
LungA	scOpen	0.5	ARI	0.879204	LungA	scale	0.107	ARI	0.837695
LungA	scOpen	0.5	AMI	0.885609	LungA	scale	0.107	AMI	0.803066
LungA	scOpen	0.5	FMI	0.907182	LungA	scale	0.107	FMI	0.874795
LungA	scOpen	0.5	silhouette	0.573496	LungA	raw	0.107	ARI	0.826546
LungA	scale	0.5	ARI	0.719565	LungA	raw	0.107	AMI	0.873612
LungA	scale	0.5	AMI	0.734852	LungA	raw	0.107	FMI	0.86639
LungA	scale	0.5	FMI	0.782676	LungA	scCASE	0.107	ARI	0.968323
LungA	scale	0.5	silhouette	0.409869	LungA	scCASE	0.107	AMI	0.945839
LungA	scCASE	0.55	ARI	0.948149	LungA	scCASE	0.107	FMI	0.975713
LungA	scCASE	0.55	AMI	0.919033	LungA	scOpen	0.107	ARI	0.809437
LungA	scCASE	0.55	FMI	0.960365	LungA	scOpen	0.107	AMI	0.859398
LungA	scCASE	0.55	silhouette	0.822107	LungA	scOpen	0.107	FMI	0.853102
LungA	raw	0.55	ARI	0.738816	LungA	scale	0.11	ARI	0.752318
LungA	raw	0.55	AMI	0.823372	LungA	scale	0.11	AMI	0.808469
LungA	raw	0.55	FMI	0.798754	LungA	scale	0.11	FMI	0.808719
LungA	raw	0.55	silhouette	0.00432391	LungA	raw	0.11	ARI	0.834551
LungA	scOpen	0.55	ARI	0.869838	LungA	raw	0.11	AMI	0.879161
LungA	scOpen	0.55	AMI	0.875575	LungA	raw	0.11	FMI	0.872919
LungA	scOpen	0.55	FMI	0.899962	LungA	scCASE	0.11	ARI	0.976073
LungA	scOpen	0.55	silhouette	0.570406	LungA	scCASE	0.11	AMI	0.953242
LungA	scale	0.55	ARI	0.711056	LungA	scCASE	0.11	FMI	0.981678
LungA	scale	0.55	AMI	0.74617	LungA	scOpen	0.11	ARI	0.803869
LungA	scale	0.55	FMI	0.776133	LungA	scOpen	0.11	AMI	0.850689
LungA	scale	0.55	silhouette	0.387462	LungA	scOpen	0.11	FMI	0.849033
LungA	scCASE	0.6	ARI	0.941523
LungA	scCASE	0.6	AMI	0.909657
LungA	scCASE	0.6	FMI	0.955259
LungA	scCASE	0.6	silhouette	0.802605
LungA	raw	0.6	ARI	0.777385
LungA	raw	0.6	AMI	0.845305
LungA	raw	0.6	FMI	0.828885
LungA	raw	0.6	silhouette	0.00383487
LungA	scOpen	0.6	ARI	0.889435
LungA	scOpen	0.6	AMI	0.901892
LungA	scOpen	0.6	FMI	0.915075
LungA	scOpen	0.6	silhouette	0.561191
LungA	scale	0.6	ARI	0.850638
LungA	scale	0.6	AMI	0.78853
LungA	scale	0.6	FMI	0.885041
LungA	scale	0.6	silhouette	0.394345
LungA	scCASE	0.65	ARI	0.932629
LungA	scCASE	0.65	AMI	0.8954
LungA	scCASE	0.65	FMI	0.948713
LungA	scCASE	0.65	silhouette	0.778971
LungA	raw	0.65	ARI	0.762526
LungA	raw	0.65	AMI	0.833064
LungA	raw	0.65	FMI	0.817206
LungA	raw	0.65	silhouette	0.00334447
LungA	scOpen	0.65	ARI	0.812313
LungA	scOpen	0.65	AMI	0.85737
LungA	scOpen	0.65	FMI	0.855626
LungA	scOpen	0.65	silhouette	0.558788
LungA	scale	0.65	ARI	0.781899
LungA	scale	0.65	AMI	0.751995
LungA	scale	0.65	FMI	0.832536
LungA	scale	0.65	silhouette	0.372881
LungA	scCASE	0.7	ARI	0.898759
LungA	scCASE	0.7	AMI	0.870976
LungA	scCASE	0.7	FMI	0.922445
LungA	scCASE	0.7	silhouette	0.732243
LungA	raw	0.7	ARI	0.751319
LungA	raw	0.7	AMI	0.834272
LungA	raw	0.7	FMI	0.808747
LungA	raw	0.7	silhouette	0.00285592
LungA	scOpen	0.7	ARI	0.882596
LungA	scOpen	0.7	AMI	0.884411
LungA	scOpen	0.7	FMI	0.909788
LungA	scOpen	0.7	silhouette	0.544554
LungA	scale	0.7	ARI	0.789081
LungA	scale	0.7	AMI	0.739522
LungA	scale	0.7	FMI	0.83721
LungA	scale	0.7	silhouette	0.349515
LungA	scCASE	0.75	ARI	0.914579
LungA	scCASE	0.75	AMI	0.874172
LungA	scCASE	0.75	FMI	0.934953
LungA	scCASE	0.75	silhouette	0.660337
LungA	raw	0.75	ARI	0.715543
LungA	raw	0.75	AMI	0.793224
LungA	raw	0.75	FMI	0.779742
LungA	raw	0.75	silhouette	0.0023777
LungA	scOpen	0.75	ARI	0.86621
LungA	scOpen	0.75	AMI	0.871493
LungA	scOpen	0.75	FMI	0.897171
LungA	scOpen	0.75	silhouette	0.527244
LungA	scale	0.75	ARI	0.564853
LungA	scale	0.75	AMI	0.624541
LungA	scale	0.75	FMI	0.663218
LungA	scale	0.75	silhouette	0.316076
LungA	scCASE	0.8	ARI	0.823629
LungA	scCASE	0.8	AMI	0.789693
LungA	scCASE	0.8	FMI	0.864587
LungA	scCASE	0.8	silhouette	0.572462
LungA	raw	0.8	ARI	0.54192
LungA	raw	0.8	AMI	0.69787
LungA	raw	0.8	FMI	0.640842
LungA	raw	0.8	silhouette	0.00189642
LungA	scOpen	0.8	ARI	0.830376
LungA	scOpen	0.8	AMI	0.847191
LungA	scOpen	0.8	FMI	0.86952
LungA	scOpen	0.8	silhouette	0.527645
LungA	scale	0.8	ARI	0.510532
LungA	scale	0.8	AMI	0.595421
LungA	scale	0.8	FMI	0.616095
LungA	scale	0.8	silhouette	0.297391

## Sheet: Figure5d
Raw	ARI: 0.4625011588640809, AMI : 0.673553, FMI : 0.55059595, Silhouette score : 0.00656089, kBET : 0.05853214179231769, Batch ASW : 0.43249311697692955
SCALE	ARI: 0.4491300980887285, AMI : 0.65497255194444, FMI : 0.541003460609962, Silhouette score : 0.30044371179164836, kBET : 0.05654866411518811, Batch ASW : 0.6068371875633622
scOpen	ARI: 0.4300633112164171, AMI : 0.6536031490780795, FMI : 0.5197980052559644, Silhouette score : 0.3611450860601768, kBET : 0.01832812214239654, Batch ASW : 0.7327424209946952
scCASE	ARI: 0.5437349625272004, AMI : 0.7363971462439536, FMI : 0.612528, Silhouette score : 0.5062249, kBET : 0.08074030720847225, Batch ASW : 0.7303743107257329
Extended scCASE	ARI : 0.6768955307107459, AMI : 0.758570337387479, FMI : 0.7177479012640939, Silhouette score : 0.5377276474370195, kBET : 0.11252407868695857, Batch ASW : 0.819914839524924

## Sheet: Figure5e, f
Script in Zenodo
We provide a script to reproduce the results and redraw the figures.
URL:https://zenodo.org/records/8382876
scCASE_zenodo.zip/Batch/Metric.ipynb
