# Supplementary material for: scCASE: accurate and interpretable enhancement for single-cell chromatin accessibility sequencing data
Source: Nat Commun. 2024 Feb 22;15:1629. doi: 10.1038/s41467-024-46045-w (PMC10884038; doi:10.1038/s41467-024-46045-w)
Supplement: Supplementary file 4 — Source Data [file 41467_2024_46045_MOESM4_ESM.zip › Figure6.xlsx]

## Sheet: Figure6b
Dataset	Methods	ARI	AMI	FMI	Silhouette score
Blood	scCASE	0.48079	0.65007	0.55464	0.13047
Blood	scCASER	0.54965	0.65433	0.61621	0.13709
BM0828	scCASE	0.52911	0.60264	0.60911	0.28181
BM0828	scCASER	0.53534	0.63571	0.62549	0.32696
LargeIntestine	scCASE	0.87682	0.75638	0.95277	0.49937
LargeIntestine	scCASER	0.95515	0.85775	0.98277	0.55331
LungA	scCASE	0.9689	0.94689	0.97619	0.855
LungA	scCASER	0.97096	0.94777	0.97777	0.86005
LungB	scCASE	0.91111	0.92613	0.92842	0.80709
LungB	scCASER	0.97106	0.95575	0.97663	0.81376
Spleen	scCASE	0.5748	0.64945	0.72827	0.41662
Spleen	scCASER	0.7928	0.69529	0.87948	0.38029
WholeBrainA	scCASE	0.87556	0.79912	0.90339	0.5426
WholeBrainA	scCASER	0.85408	0.77655	0.88657	0.51095
WholeBrainB	scCASE	0.82731	0.76608	0.8635	0.49407
WholeBrainB	scCASER	0.87415	0.80657	0.90159	0.52757

## Sheet: Figure6c
4		6		8		11
ARI	0.600938	ARI	0.677842	ARI	0.794785	ARI	0.792797
AMI	0.617534	AMI	0.645198	AMI	0.696816	AMI	0.695288
FMI	0.749093	FMI	0.799599	FMI	0.880674	FMI	0.879478
silhouette	0.380088	silhouette	0.380176	silhouette	0.380232	silhouette	0.380289
