# Supplementary material for: scCASE: accurate and interpretable enhancement for single-cell chromatin accessibility sequencing data
Source: Nat Commun. 2024 Feb 22;15:1629. doi: 10.1038/s41467-024-46045-w (PMC10884038; doi:10.1038/s41467-024-46045-w)
Supplement: Supplementary file 4 — Source Data [file 41467_2024_46045_MOESM4_ESM.zip › Supplementary Figures.xlsx]

## Sheet: S1
S1a		S1b			S1c			S1d			S1e
Script in Zenodo		value	methods		value	methods		value	methods	cell	value	methods	cell
We provide a script to reproduce the results and redraw the figures.		0.441127	raw		0.5265	raw		0.338857	Raw	A	0.50925	Raw	A
URL:https://zenodo.org/records/8382876		0.425446	raw		0.52825	raw		0.341694	Raw	A	0.50575	Raw	A
scCASE_zenodo.zip/Simulation/auPRC_and_auROC.ipynb		0.454587	raw		0.527	raw		0.307897	Raw	A	0.5105	Raw	A
		0.467754	raw		0.524	raw		0.4182	Raw	A	0.510417	Raw	A
		0.428418	raw		0.52275	raw		0.321667	Raw	A	0.510833	Raw	A
		0.482836	raw		0.52175	raw		0.382038	Raw	A	0.508458	Raw	A
		0.391631	raw		0.522	raw		0.35419	Raw	A	0.510417	Raw	A
		0.397396	raw		0.52075	raw		0.320976	Raw	A	0.50425	Raw	A
		0.3464	raw		0.5225	raw		0.281591	Raw	A	0.510458	Raw	A
		0.404091	raw		0.52025	raw		0.239454	Raw	A	0.501833	Raw	A
		0.446971	raw		0.52	raw		0.320979	Raw	A	0.51475	Raw	A
		0.3808	raw		0.52	raw		0.406661	Raw	A	0.549125	Raw	A
		0.424878	raw		0.521	raw		0.304152	Raw	A	0.505833	Raw	A
		0.456635	raw		0.52025	raw		0.310133	Raw	A	0.507917	Raw	A
		0.452533	raw		0.521	raw		0.365039	Raw	A	0.509375	Raw	A
		0.371754	raw		0.52375	raw		0.3108	Raw	A	0.505417	Raw	A
		0.337938	raw		0.52175	raw		0.162633	Raw	A	0.499875	Raw	A
		0.330343	raw		0.51875	raw		0.346013	Raw	A	0.529833	Raw	A
		0.5543	raw		0.52025	raw		0.319939	Raw	A	0.506708	Raw	A
		0.351908	raw		0.51975	raw		0.278259	Raw	A	0.504917	Raw	A
		0.3538	raw		0.525	raw		0.316379	Raw	A	0.52125	Raw	A
		0.409689	raw		0.52125	raw		0.32622	Raw	A	0.507208	Raw	A
		0.434989	raw		0.5205	raw		0.355629	Raw	A	0.508542	Raw	A
		0.333392	raw		0.52075	raw		0.341464	Raw	A	0.510917	Raw	A
		0.3466	raw		0.51875	raw		0.345935	Raw	A	0.503667	Raw	A
		0.334521	raw		0.5185	raw		0.335691	Raw	A	0.513833	Raw	A
		0.324589	raw		0.51825	raw		0.292061	Raw	A	0.508167	Raw	A
		0.404091	raw		0.52025	raw		0.30602	Raw	A	0.503875	Raw	A
		0.434982	raw		0.518	raw		0.331881	Raw	A	0.506917	Raw	A
		0.330728	raw		0.5205	raw		0.325062	Raw	A	0.5075	Raw	A
		0.349438	raw		0.5215	raw		0.348295	Raw	A	0.508833	Raw	A
		0.411883	raw		0.51975	raw		0.324889	Raw	A	0.502292	Raw	A
		0.31777	raw		0.516	raw		0.293035	Raw	A	0.507	Raw	A
		0.32762	raw		0.52075	raw		0.31855	Raw	A	0.504208	Raw	A
		0.341139	raw		0.51775	raw		0.332606	Raw	A	0.504667	Raw	A
		0.354359	raw		0.51925	raw		0.348783	Raw	A	0.508375	Raw	A
		0.316158	raw		0.5185	raw		0.360842	Raw	A	0.521667	Raw	A
		0.460828	raw		0.51775	raw		0.330267	Raw	A	0.50875	Raw	A
		0.4285	raw		0.517	raw		0.352329	Raw	A	0.511417	Raw	A
		0.398888	raw		0.5185	raw		0.29004	Raw	A	0.509125	Raw	A
		0.333882	raw		0.5225	raw		0.335233	Raw	A	0.516833	Raw	A
		0.379158	raw		0.5155	raw		0.34939	Raw	A	0.5185	Raw	A
		0.357983	raw		0.51675	raw		0.376634	Raw	A	0.511917	Raw	A
		0.408467	raw		0.51725	raw		0.32715	Raw	A	0.507125	Raw	A
		0.3684	raw		0.51725	raw		0.314933	Raw	A	0.505625	Raw	A
		0.35673	raw		0.516	raw		0.33034	Raw	A	0.506208	Raw	A
		0.336435	raw		0.51925	raw		0.309345	Raw	A	0.503833	Raw	A
		0.347273	raw		0.5175	raw		0.293895	Raw	A	0.505958	Raw	A
		0.425624	raw		0.51775	raw		0.297816	Raw	A	0.5115	Raw	A
		0.454486	raw		0.51675	raw		0.323195	Raw	A	0.506583	Raw	A
		0.4285	raw		0.517	raw		0.270454	Raw	A	0.503208	Raw	A
		0.324918	raw		0.516	raw		0.366871	Raw	A	0.506792	Raw	A
		0.302571	raw		0.5165	raw		0.283513	Raw	A	0.506375	Raw	A
		0.326099	raw		0.5195	raw		0.343005	Raw	A	0.504708	Raw	A
		0.352943	raw		0.5185	raw		0.338335	Raw	A	0.506958	Raw	A
		0.4285	raw		0.517	raw		0.307106	Raw	A	0.508375	Raw	A
		0.401714	raw		0.51625	raw		0.269066	Raw	A	0.503167	Raw	A
		0.3684	raw		0.51725	raw		0.280269	Raw	A	0.5045	Raw	A
		0.37	raw		0.51875	raw		0.3564	Raw	A	0.506	Raw	A
		0.35673	raw		0.516	raw		0.347625	Raw	A	0.505375	Raw	A
		0.339298	raw		0.517	raw		0.344024	Raw	A	0.505792	Raw	A
		0.333915	raw		0.51725	raw		0.335285	Raw	A	0.507792	Raw	A
		0.3926	raw		0.5175	raw		0.281429	Raw	A	0.505375	Raw	A
		0.401714	raw		0.51625	raw		0.323046	Raw	A	0.513125	Raw	A
		0.328333	raw		0.51625	raw		0.340582	Raw	A	0.518958	Raw	A
		0.379089	raw		0.51475	raw		0.221714	Raw	A	0.500667	Raw	A
		0.41903	raw		0.51675	raw		0.319886	Raw	A	0.504667	Raw	A
		0.410118	raw		0.5165	raw		0.427917	Raw	A	0.582042	Raw	A
		0.393116	raw		0.51675	raw		0.372838	Raw	A	0.506375	Raw	A
		0.420492	raw		0.5135	raw		0.330484	Raw	A	0.505875	Raw	A
		0.328333	raw		0.51625	raw		0.331773	Raw	A	0.507583	Raw	A
		0.4144	raw		0.515	raw		0.338421	Raw	A	0.504875	Raw	A
		0.37241	raw		0.51525	raw		0.290386	Raw	A	0.509875	Raw	A
		0.339298	raw		0.517	raw		0.322903	Raw	A	0.533708	Raw	A
		0.296925	raw		0.5145	raw		0.347298	Raw	A	0.513292	Raw	A
		0.285357	raw		0.51275	raw		0.2505	Raw	A	0.502292	Raw	A
		0.424745	raw		0.51525	raw		0.354252	Raw	A	0.533792	Raw	A
		0.312748	raw		0.5145	raw		0.347607	Raw	A	0.5305	Raw	A
		0.280256	raw		0.51175	raw		0.28143	Raw	A	0.504625	Raw	A
		0.330343	raw		0.51875	raw		0.330909	Raw	A	0.509208	Raw	A
		0.298957	raw		0.5165	raw		0.240222	Raw	A	0.500583	Raw	A
		0.3926	raw		0.5175	raw		0.35692	Raw	A	0.508208	Raw	A
		0.379089	raw		0.51475	raw		0.292575	Raw	A	0.508875	Raw	A
		0.305748	raw		0.51825	raw		0.3128	Raw	A	0.51	Raw	A
		0.31777	raw		0.516	raw		0.349835	Raw	A	0.51075	Raw	A
		0.301011	raw		0.512	raw		0.365824	Raw	A	0.51075	Raw	A
		0.34389	raw		0.516	raw		0.381776	Raw	A	0.508583	Raw	A
		0.4744	raw		0.51625	raw		0.3652	Raw	A	0.505	Raw	A
		0.294455	raw		0.5155	raw		0.344397	Raw	A	0.505917	Raw	A
		0.406703	raw		0.514	raw		0.306745	Raw	A	0.508167	Raw	A
		0.435829	raw		0.5155	raw		0.287858	Raw	A	0.505375	Raw	A
		0.387794	raw		0.5135	raw		0.355224	Raw	A	0.51175	Raw	A
		0.346907	raw		0.5135	raw		0.277906	Raw	A	0.506625	Raw	A
		0.386629	raw		0.515	raw		0.321732	Raw	A	0.518625	Raw	A
		0.379089	raw		0.51475	raw		0.322937	Raw	A	0.513417	Raw	A
		0.424745	raw		0.51525	raw		0.363311	Raw	A	0.5245	Raw	A
		0.333391	raw		0.5135	raw		0.255285	Raw	A	0.501917	Raw	A
		0.331109	raw		0.51275	raw		0.345048	Raw	A	0.5165	Raw	A
		0.371957	raw		0.5145	raw		0.305816	Raw	A	0.503667	Raw	A
		0.469143	raw		0.5135	raw		0.266357	Raw	A	0.503083	Raw	A
		0.303824	raw		0.51425	raw		0.308081	Raw	A	0.503292	Raw	A
		0.281366	raw		0.514	raw		0.34544	Raw	A	0.531375	Raw	A
		0.460626	raw		0.51425	raw		0.333729	Raw	A	0.528958	Raw	A
		0.357643	raw		0.51325	raw		0.325867	Raw	A	0.505	Raw	A
		0.277061	raw		0.513	raw		0.331064	Raw	A	0.508667	Raw	A
		0.307255	raw		0.513	raw		0.297642	Raw	A	0.503708	Raw	A
		0.331363	raw		0.51525	raw		0.343137	Raw	A	0.506833	Raw	A
		0.285357	raw		0.51275	raw		0.376941	Raw	A	0.507208	Raw	A
		0.3176	raw		0.51375	raw		0.387276	Raw	A	0.516292	Raw	A
		0.315312	raw		0.51525	raw		0.362064	Raw	A	0.507208	Raw	A
		0.335517	raw		0.51675	raw		0.360533	Raw	A	0.509875	Raw	A
		0.4328	raw		0.51375	raw		0.293709	Raw	A	0.503625	Raw	A
		0.298882	raw		0.51425	raw		0.286085	Raw	A	0.503	Raw	A
		0.321613	raw		0.51575	raw		0.2836	Raw	A	0.5025	Raw	A
		0.320154	raw		0.5145	raw		0.377832	Raw	A	0.508125	Raw	A
		0.314913	raw		0.513	raw		0.366294	Raw	A	0.513083	Raw	A
		0.30094	raw		0.513	raw		0.320077	Raw	A	0.5085	Raw	A
		0.33613	raw		0.513	raw		0.327556	Raw	A	0.504583	Raw	A
		0.3652	raw		0.51425	raw		0.327069	Raw	A	0.5095	Raw	A
		0.337284	raw		0.51175	raw		0.316333	Raw	A	0.5065	Raw	A
		0.331109	raw		0.51275	raw		0.359938	Raw	A	0.539875	Raw	A
		0.379857	raw		0.51175	raw		0.327287	Raw	A	0.50525	Raw	A
		0.3644	raw		0.5135	raw		0.319459	Raw	A	0.504875	Raw	A
		0.338222	raw		0.51375	raw		0.301742	Raw	A	0.503792	Raw	A
		0.2833	raw		0.5125	raw		0.33653	Raw	A	0.506	Raw	A
		0.409096	raw		0.51325	raw		0.331257	Raw	A	0.504417	Raw	A
		0.335381	raw		0.5155	raw		0.278514	Raw	A	0.506042	Raw	A
		0.301011	raw		0.512	raw		0.30737	Raw	A	0.508	Raw	A
		0.379106	raw		0.514	raw		0.343516	Raw	A	0.515	Raw	A
		0.306514	raw		0.515	raw		0.354159	Raw	A	0.515875	Raw	A
		0.357643	raw		0.51325	raw		0.312422	Raw	A	0.504833	Raw	A
		0.289067	raw		0.514	raw		0.332294	Raw	A	0.508375	Raw	A
		0.3652	raw		0.51425	raw		0.319096	Raw	A	0.505083	Raw	A
		0.371543	raw		0.51375	raw		0.267043	Raw	A	0.502417	Raw	A
		0.359902	raw		0.51475	raw		0.345467	Raw	A	0.510833	Raw	A
		0.304041	raw		0.51275	raw		0.316936	Raw	A	0.5095	Raw	A
		0.371543	raw		0.51375	raw		0.314133	Raw	A	0.511042	Raw	A
		0.379857	raw		0.51175	raw		0.252949	Raw	A	0.50275	Raw	A
		0.311244	raw		0.51275	raw		0.427429	Raw	A	0.506458	Raw	A
		0.3052	raw		0.51125	raw		0.359225	Raw	A	0.52375	Raw	A
		0.3376	raw		0.515	raw		0.276613	Raw	A	0.504125	Raw	A
		0.318723	raw		0.51325	raw		0.308662	Raw	A	0.516375	Raw	A
		0.288214	raw		0.51225	raw		0.317157	Raw	A	0.504292	Raw	A
		0.289067	raw		0.514	raw		0.342872	Raw	A	0.519125	Raw	A
		0.356457	raw		0.5125	raw		0.330741	Raw	A	0.50475	Raw	A
		0.285067	raw		0.5115	raw		0.338749	Raw	A	0.507542	Raw	A
		0.3394	raw		0.5125	raw		0.302422	Raw	A	0.505292	Raw	A
		0.371543	raw		0.51375	raw		0.286008	Raw	A	0.504958	Raw	A
		0.315312	raw		0.51525	raw		0.366754	Raw	A	0.5375	Raw	A
		0.379106	raw		0.514	raw		0.297276	Raw	A	0.505708	Raw	A
		0.357643	raw		0.51325	raw		0.325778	Raw	A	0.506542	Raw	A
		0.301011	raw		0.512	raw		0.339986	Raw	A	0.508375	Raw	A
		0.371176	raw		0.513	raw		0.317037	Raw	A	0.506625	Raw	A
		0.323925	raw		0.5165	raw		0.28164	Raw	A	0.504208	Raw	A
		0.371543	raw		0.51375	raw		0.301445	Raw	A	0.505458	Raw	A
		0.303824	raw		0.51425	raw		0.27631	Raw	A	0.502792	Raw	A
		0.308308	raw		0.512	raw		0.311837	Raw	A	0.508083	Raw	A
		0.307255	raw		0.513	raw		0.274933	Raw	A	0.505167	Raw	A
		0.349711	raw		0.51225	raw		0.33894	Raw	A	0.505583	Raw	A
		0.320129	raw		0.51675	raw		0.275414	Raw	A	0.504083	Raw	A
		0.301011	raw		0.512	raw		0.325627	Raw	A	0.507625	Raw	A
		0.3016	raw		0.515	raw		0.293708	Raw	A	0.507208	Raw	A
		0.305889	raw		0.51075	raw		0.400923	Raw	A	0.523958	Raw	A
		0.30094	raw		0.513	raw		0.335525	Raw	A	0.513292	Raw	A
		0.420492	raw		0.5135	raw		0.341802	Raw	A	0.511042	Raw	A
		0.351242	raw		0.513	raw		0.326099	Raw	A	0.511042	Raw	A
		0.348558	raw		0.51425	raw		0.365444	Raw	A	0.510125	Raw	A
		0.325147	raw		0.51425	raw		0.308492	Raw	A	0.521042	Raw	A
		0.35879	raw		0.514	raw		0.338515	Raw	A	0.51125	Raw	A
		0.2716	raw		0.51125	raw		0.3024	Raw	A	0.501875	Raw	A
		0.345169	raw		0.51275	raw		0.390758	Raw	A	0.50675	Raw	A
		0.444533	raw		0.51225	raw		0.312333	Raw	A	0.50325	Raw	A
		0.348094	raw		0.5115	raw		0.319886	Raw	A	0.504667	Raw	A
		0.29524	raw		0.51475	raw		0.382839	Raw	A	0.525875	Raw	A
		0.297928	raw		0.51225	raw		0.316386	Raw	A	0.510375	Raw	A
		0.295323	raw		0.5125	raw		0.365618	Raw	A	0.530083	Raw	A
		0.402867	raw		0.5115	raw		0.357867	Raw	A	0.507375	Raw	A
		0.3394	raw		0.5125	raw		0.318248	Raw	A	0.512542	Raw	A
		0.3527	raw		0.51375	raw		0.219714	Raw	A	0.500167	Raw	A
		0.348558	raw		0.51425	raw		0.289533	Raw	A	0.503625	Raw	A
		0.371176	raw		0.513	raw		0.262297	Raw	A	0.502375	Raw	A
		0.345169	raw		0.51275	raw		0.301992	Raw	A	0.51725	Raw	A
		0.318413	raw		0.5155	raw		0.314098	Raw	A	0.505708	Raw	A
		0.3527	raw		0.51375	raw		0.297642	Raw	A	0.503708	Raw	A
		0.389778	raw		0.512	raw		0.31512	Raw	A	0.509917	Raw	A
		0.27702	raw		0.51025	raw		0.334422	Raw	A	0.5055	Raw	A
		0.321613	raw		0.51575	raw		0.359111	Raw	A	0.506167	Raw	A
		0.406703	raw		0.514	raw		0.326548	Raw	A	0.502875	Raw	A
		0.34333	raw		0.512	raw		0.288502	Raw	A	0.503875	Raw	A
		0.34139	raw		0.51325	raw		0.311519	Raw	A	0.504292	Raw	A
		0.338222	raw		0.51375	raw		0.30217	Raw	A	0.504	Raw	A
		0.4354	raw		0.51125	raw		0.247828	Raw	A	0.502542	Raw	A
		0.471511	raw		0.51175	raw		0.340395	Raw	A	0.51375	Raw	A
		0.409096	raw		0.51325	raw		0.351446	Raw	A	0.520583	Raw	A
		0.349711	raw		0.51225	raw		0.32289	Raw	A	0.510583	Raw	A
		0.288214	raw		0.51225	raw		0.374711	Raw	A	0.5185	Raw	A
		0.304679	raw		0.51175	raw		0.329328	Raw	A	0.507625	Raw	A
		0.429382	raw		0.512	raw		0.260577	Raw	A	0.502042	Raw	A
		0.307255	raw		0.513	raw		0.337008	Raw	A	0.507042	Raw	A
		0.326311	raw		0.5125	raw		0.317088	Raw	A	0.509708	Raw	A
		0.288931	raw		0.511	raw		0.286512	Raw	A	0.515083	Raw	A
		0.309078	raw		0.5115	raw		0.259153	Raw	A	0.505208	Raw	A
		0.281342	raw		0.5155	raw		0.411228	Raw	A	0.530333	Raw	A
		0.296056	raw		0.5135	raw		0.207543	Raw	A	0.500042	Raw	A
		0.290683	raw		0.50925	raw		0.336359	Raw	A	0.503208	Raw	A
		0.318723	raw		0.51325	raw		0.303679	Raw	A	0.505917	Raw	A
		0.27702	raw		0.51025	raw		0.309074	Raw	A	0.513583	Raw	A
		0.312078	raw		0.51225	raw		0.346169	Raw	A	0.532708	Raw	A
		0.348094	raw		0.5115	raw		0.364357	Raw	A	0.50725	Raw	A
		0.331549	raw		0.5115	raw		0.351711	Raw	A	0.526542	Raw	A
		0.3912	raw		0.51125	raw		0.36831	Raw	A	0.540583	Raw	A
		0.362	raw		0.51125	raw		0.33379	Raw	A	0.506625	Raw	A
		0.286155	raw		0.51075	raw		0.322309	Raw	A	0.507417	Raw	A
		0.305889	raw		0.51075	raw		0.339633	Raw	A	0.510625	Raw	A
		0.276772	raw		0.512	raw		0.270046	Raw	A	0.503583	Raw	A
		0.298571	raw		0.51375	raw		0.318789	Raw	A	0.505292	Raw	A
		0.263657	raw		0.50975	raw		0.333543	Raw	A	0.516208	Raw	A
		0.310067	raw		0.51375	raw		0.340293	Raw	A	0.512208	Raw	A
		0.298088	raw		0.51275	raw		0.350958	Raw	A	0.507833	Raw	A
		0.332588	raw		0.51025	raw		0.3288	Raw	A	0.5075	Raw	A
		0.2792	raw		0.51125	raw		0.301065	Raw	A	0.508375	Raw	A
		0.333286	raw		0.51475	raw		0.325147	Raw	A	0.51425	Raw	A
		0.3052	raw		0.51125	raw		0.322776	Raw	A	0.509333	Raw	A
		0.275114	raw		0.5085	raw		0.381324	Raw	A	0.519292	Raw	A
		0.288931	raw		0.511	raw		0.26746	Raw	A	0.503042	Raw	A
		0.371176	raw		0.513	raw		0.345596	Raw	A	0.514	Raw	A
		0.3912	raw		0.51125	raw		0.359105	Raw	A	0.514833	Raw	A
		0.3052	raw		0.51125	raw		0.308197	Raw	A	0.50725	Raw	A
		0.3144	raw		0.51125	raw		0.331597	Raw	A	0.512458	Raw	A
		0.321722	raw		0.51225	raw		0.319903	Raw	A	0.505208	Raw	A
		0.322682	raw		0.5135	raw		0.392225	Raw	A	0.552708	Raw	A
		0.279365	raw		0.5105	raw		0.344815	Raw	A	0.511833	Raw	A
		0.30094	raw		0.513	raw		0.289793	Raw	A	0.503167	Raw	A
		0.321304	raw		0.514	raw		0.2764	Raw	A	0.506083	Raw	A
		0.297928	raw		0.51225	raw		0.315	Raw	A	0.505417	Raw	A
		0.395314	raw		0.50975	raw		0.338042	Raw	A	0.501083	Raw	A
		0.3144	raw		0.51125	raw		0.310489	Raw	A	0.503958	Raw	A
		0.292642	raw		0.51225	raw		0.324257	Raw	A	0.507583	Raw	A
		0.286155	raw		0.51075	raw		0.298758	Raw	A	0.506042	Raw	A
		0.405855	raw		0.51075	raw		0.296769	Raw	A	0.50625	Raw	A
		0.317328	raw		0.512	raw		0.26414	Raw	A	0.503375	Raw	A
		0.380431	raw		0.511	raw		0.286851	Raw	A	0.504458	Raw	A
		0.339273	raw		0.5105	raw		0.32005	Raw	A	0.504125	Raw	A
		0.303276	raw		0.5095	raw		0.33302	Raw	A	0.506042	Raw	A
		0.301185	raw		0.5115	raw		0.316936	Raw	A	0.5095	Raw	A
		0.393009	raw		0.5105	raw		0.366422	Raw	A	0.502458	Raw	A
		0.442933	raw		0.5105	raw		0.333273	Raw	A	0.50525	Raw	A
		0.304679	raw		0.51175	raw		0.284919	Raw	A	0.504833	Raw	A
		0.280256	raw		0.51175	raw		0.341099	Raw	A	0.504917	Raw	A
		0.362	raw		0.51125	raw		0.272267	Raw	A	0.5035	Raw	A
		0.307255	raw		0.513	raw		0.296344	Raw	A	0.508667	Raw	A
		0.297892	raw		0.51075	raw		0.352741	Raw	A	0.52175	Raw	A
		0.313117	raw		0.51175	raw		0.309539	Raw	A	0.505792	Raw	A
		0.323702	raw		0.51175	raw		0.330459	Raw	A	0.508208	Raw	A
		0.294445	raw		0.5105	raw		0.287329	Raw	A	0.503208	Raw	A
		0.294571	raw		0.511	raw		0.307587	Raw	A	0.505333	Raw	A
		0.301887	raw		0.5155	raw		0.292648	Raw	A	0.505	Raw	A
		0.331549	raw		0.5115	raw		0.321308	Raw	A	0.512625	Raw	A
		0.323702	raw		0.51175	raw		0.3288	Raw	A	0.516875	Raw	A
		0.264187	raw		0.51075	raw		0.280949	Raw	A	0.502542	Raw	A
		0.308308	raw		0.512	raw		0.334971	Raw	A	0.505625	Raw	A
		0.273805	raw		0.51025	raw		0.352659	Raw	A	0.505208	Raw	A
		0.3128	raw		0.51	raw		0.347339	Raw	A	0.50775	Raw	A
		0.323702	raw		0.51175	raw		0.262003	Raw	A	0.502	Raw	A
		0.337284	raw		0.51175	raw		0.311971	Raw	A	0.509667	Raw	A
		0.294451	raw		0.5095	raw		0.293158	Raw	A	0.503042	Raw	A
		0.306782	raw		0.51025	raw		0.271867	Raw	A	0.50325	Raw	A
		0.380431	raw		0.511	raw		0.301076	Raw	A	0.508833	Raw	A
		0.4354	raw		0.51125	raw		0.355436	Raw	A	0.51525	Raw	A
		0.297892	raw		0.51075	raw		0.335207	Raw	A	0.520917	Raw	A
		0.323326	raw		0.5105	raw		0.342308	Raw	A	0.508208	Raw	A
		0.323326	raw		0.5105	raw		0.268639	Raw	A	0.502375	Raw	A
		0.3144	raw		0.51125	raw		0.313667	Raw	A	0.504333	Raw	A
		0.2944	raw		0.51	raw		0.337665	Raw	A	0.505792	Raw	A
		0.318945	raw		0.5115	raw		0.289426	Raw	A	0.506917	Raw	A
		0.289475	raw		0.5115	raw		0.351902	Raw	A	0.507375	Raw	A
		0.3604	raw		0.50975	raw		0.320058	Raw	A	0.50225	Raw	A
		0.395314	raw		0.50975	raw		0.375221	Raw	A	0.506667	Raw	A
		0.301185	raw		0.5115	raw		0.326631	Raw	A	0.510542	Raw	A
		0.297892	raw		0.51075	raw		0.275674	Raw	A	0.504333	Raw	A
		0.331549	raw		0.5115	raw		0.307476	Raw	A	0.507125	Raw	A
		0.291233	raw		0.513	raw		0.317577	Raw	A	0.504083	Raw	A
		0.298073	raw		0.51025	raw		0.302422	Raw	A	0.505292	Raw	A
		0.285067	raw		0.5115	raw		0.366612	Raw	A	0.508417	Raw	A
		0.3704	raw		0.51	raw		0.333191	Raw	A	0.510708	Raw	A
		0.283574	raw		0.514	raw		0.320776	Raw	A	0.505875	Raw	A
		0.30094	raw		0.513	raw		0.359733	Raw	A	0.509125	Raw	A
		0.348094	raw		0.5115	raw		0.318264	Raw	A	0.504958	Raw	A
		0.320333	raw		0.50975	raw		0.274892	Raw	A	0.506	Raw	A
		0.3612	raw		0.5105	raw		0.338894	Raw	A	0.514	Raw	A
		0.37047	raw		0.50925	raw		0.362267	Raw	A	0.5115	Raw	A
		0.441333	raw		0.50875	raw		0.310434	Raw	A	0.515792	Raw	A
		0.278122	raw		0.51075	raw		0.339578	Raw	A	0.511625	Raw	A
		0.352579	raw		0.51025	raw		0.312831	Raw	A	0.5065	Raw	A
		0.314029	raw		0.5135	raw		0.30475	Raw	A	0.512458	Raw	A
		0.381233	raw		0.51025	raw		0.299368	Raw	A	0.501542	Raw	A
		0.308308	raw		0.512	raw		0.328945	Raw	A	0.507833	Raw	A
		0.344533	raw		0.51	raw		0.294656	Raw	A	0.502875	Raw	A
		0.279467	raw		0.508	raw		0.375857	Raw	A	0.507833	Raw	A
		0.301475	raw		0.511	raw		0.364369	Raw	A	0.52975	Raw	A
		0.326286	raw		0.51	raw		0.30638	Raw	A	0.507958	Raw	A
		0.297818	raw		0.51125	raw		0.313479	Raw	A	0.506417	Raw	A
		0.267751	raw		0.5095	raw		0.318305	Raw	A	0.507917	Raw	A
		0.301011	raw		0.512	raw		0.208282	Raw	A	0.500208	Raw	A
		0.342543	raw		0.50925	raw		0.300021	Raw	A	0.514208	Raw	A
		0.292642	raw		0.51225	raw		0.310954	Raw	A	0.50775	Raw	A
		0.320333	raw		0.50975	raw		0.301188	Raw	A	0.504375	Raw	A
		0.331549	raw		0.5115	raw		0.3549	Raw	A	0.509125	Raw	A
		0.339273	raw		0.5105	raw		0.403505	Raw	A	0.508542	Raw	A
		0.27473	raw		0.50925	raw		0.315421	Raw	A	0.511792	Raw	A
		0.301475	raw		0.511	raw		0.307138	Raw	A	0.524833	Raw	A
		0.307922	raw		0.50975	raw		0.296679	Raw	A	0.505875	Raw	A
		0.266114	raw		0.5125	raw		0.304821	Raw	A	0.502417	Raw	A
		0.381233	raw		0.51025	raw		0.267995	Raw	A	0.50275	Raw	A
		0.324333	raw		0.513	raw		0.288551	Raw	A	0.502208	Raw	A
		0.280372	raw		0.511	raw		0.282637	Raw	A	0.50625	Raw	A
		0.291233	raw		0.513	raw		0.307379	Raw	A	0.5155	Raw	A
		0.317082	raw		0.509	raw		0.331881	Raw	A	0.506917	Raw	A
		0.2918	raw		0.51125	raw		0.321916	Raw	A	0.512958	Raw	A
		0.27625	raw		0.51125	raw		0.282792	Raw	A	0.504417	Raw	A
		0.3112	raw		0.50875	raw		0.321567	Raw	A	0.5075	Raw	A
		0.315981	raw		0.51075	raw		0.299074	Raw	A	0.507083	Raw	A
		0.280863	raw		0.51025	raw		0.334091	Raw	A	0.506292	Raw	A
		0.353935	raw		0.511	raw		0.339561	Raw	A	0.503833	Raw	A
		0.281362	raw		0.5115	raw		0.276504	Raw	A	0.503958	Raw	A
		0.278122	raw		0.51075	raw		0.292307	Raw	A	0.50425	Raw	A
		0.326286	raw		0.51	raw		0.284099	Raw	A	0.503583	Raw	A
		0.285067	raw		0.5115	raw		0.311474	Raw	A	0.504708	Raw	A
		0.304308	raw		0.509	raw		0.330411	Raw	A	0.517292	Raw	A
		0.320077	raw		0.5085	raw		0.247217	Raw	A	0.501708	Raw	A
		0.306782	raw		0.51025	raw		0.264754	Raw	A	0.503542	Raw	A
		0.274	raw		0.5125	raw		0.283238	Raw	A	0.503208	Raw	A
		0.318945	raw		0.5115	raw		0.367755	Raw	A	0.514708	Raw	A
		0.3128	raw		0.51	raw		0.307047	Raw	A	0.503792	Raw	A
		0.320917	raw		0.511	raw		0.320333	Raw	A	0.50975	Raw	A
		0.273533	raw		0.50875	raw		0.321256	Raw	A	0.504583	Raw	A
		0.290042	raw		0.512	raw		0.315816	Raw	A	0.505542	Raw	A
		0.271212	raw		0.50925	raw		0.323276	Raw	A	0.510083	Raw	A
		0.317082	raw		0.509	raw		0.311171	Raw	A	0.506042	Raw	A
		0.287069	raw		0.509	raw		0.353569	Raw	A	0.51975	Raw	A
		0.317928	raw		0.51025	raw		0.33388	Raw	A	0.529708	Raw	A
		0.320917	raw		0.511	raw		0.322251	Raw	A	0.509417	Raw	A
		0.275891	raw		0.50975	raw		0.346791	Raw	A	0.520458	Raw	A
		0.303276	raw		0.5095	raw		0.298863	Raw	A	0.504125	Raw	A
		0.269768	raw		0.51125	raw		0.260041	Raw	A	0.503625	Raw	A
		0.327067	raw		0.50875	raw		0.272252	Raw	A	0.502125	Raw	A
		0.282686	raw		0.51125	raw		0.3056	Raw	A	0.504375	Raw	A
		0.298383	raw		0.50975	raw		0.37943	Raw	A	0.51675	Raw	A
		0.27625	raw		0.51125	raw		0.274719	Raw	A	0.511708	Raw	A
		0.270378	raw		0.5095	raw		0.310549	Raw	A	0.50375	Raw	A
		0.279934	raw		0.50975	raw		0.295067	Raw	A	0.50375	Raw	A
		0.3019	raw		0.5105	raw		0.3365	Raw	A	0.506458	Raw	A
		0.3604	raw		0.50975	raw		0.290999	Raw	A	0.506292	Raw	A
		0.337006	raw		0.50975	raw		0.324057	Raw	A	0.507792	Raw	A
		0.342543	raw		0.50925	raw		0.324719	Raw	A	0.515792	Raw	A
		0.309078	raw		0.5115	raw		0.351211	Raw	A	0.508792	Raw	A
		0.284211	raw		0.50925	raw		0.313342	Raw	A	0.507333	Raw	A
		0.32995	raw		0.5095	raw		0.366979	Raw	A	0.509917	Raw	A
		0.3588	raw		0.50825	raw		0.269555	Raw	A	0.506583	Raw	A
		0.298847	raw		0.50925	raw		0.286748	Raw	A	0.510208	Raw	A
		0.271963	raw		0.511	raw		0.343812	Raw	A	0.51325	Raw	A
		0.258322	raw		0.50925	raw		0.317208	Raw	A	0.509208	Raw	A
		0.314703	raw		0.5095	raw		0.403735	Raw	A	0.5065	Raw	A
		0.334538	raw		0.509	raw		0.367331	Raw	A	0.512875	Raw	A
		0.307922	raw		0.50975	raw		0.326653	Raw	A	0.504792	Raw	A
		0.306532	raw		0.5155	raw		0.32505	Raw	A	0.506958	Raw	A
		0.294445	raw		0.5105	raw		0.319151	Raw	A	0.506792	Raw	A
		0.294571	raw		0.511	raw		0.31012	Raw	A	0.506417	Raw	A
		0.2682	raw		0.51125	raw		0.284066	Raw	A	0.508167	Raw	A
		0.303276	raw		0.5095	raw		0.286085	Raw	A	0.503	Raw	A
		0.276065	raw		0.50775	raw		0.307291	Raw	A	0.506625	Raw	A
		0.313117	raw		0.51175	raw		0.298451	Raw	A	0.506125	Raw	A
		0.303276	raw		0.5095	raw		0.305492	Raw	A	0.516125	Raw	A
		0.275009	raw		0.51175	raw		0.276677	Raw	A	0.502375	Raw	A
		0.276217	raw		0.509	raw		0.325897	Raw	A	0.504667	Raw	A
		0.323326	raw		0.5105	raw		0.323195	Raw	A	0.506583	Raw	A
		0.255657	raw		0.506	raw		0.349924	Raw	A	0.506375	Raw	A
		0.3838	raw		0.50875	raw		0.338499	Raw	A	0.508333	Raw	A
		0.295411	raw		0.508	raw		0.24499	Raw	A	0.501	Raw	A
		0.274743	raw		0.51	raw		0.271067	Raw	A	0.50275	Raw	A
		0.27729	raw		0.5095	raw		0.327514	Raw	A	0.508333	Raw	A
		0.287477	raw		0.5095	raw		0.309181	Raw	A	0.505375	Raw	A
		0.317928	raw		0.51025	raw		0.2763	Raw	A	0.503542	Raw	A
		0.284843	raw		0.50975	raw		0.274463	Raw	A	0.502667	Raw	A
		0.305889	raw		0.51075	raw		0.307051	Raw	A	0.508083	Raw	A
		0.259059	raw		0.506	raw		0.343225	Raw	A	0.5095	Raw	A
		0.3596	raw		0.509	raw		0.299941	Raw	A	0.50175	Raw	A
		0.262633	raw		0.50825	raw		0.291636	Raw	A	0.51275	Raw	A
		0.3838	raw		0.50875	raw		0.318097	Raw	A	0.509042	Raw	A
		0.34793	raw		0.508	raw		0.301742	Raw	A	0.503792	Raw	A
		0.275114	raw		0.5085	raw		0.351362	Raw	A	0.510917	Raw	A
		0.268231	raw		0.5115	raw		0.35185	Raw	A	0.511167	Raw	A
		0.320917	raw		0.511	raw		0.294381	Raw	A	0.50625	Raw	A
		0.320333	raw		0.50975	raw		0.28407	Raw	A	0.504458	Raw	A
		0.267751	raw		0.5095	raw		0.266357	Raw	A	0.503083	Raw	A
		0.32995	raw		0.5095	raw		0.300557	Raw	A	0.504458	Raw	A
		0.285492	raw		0.51025	raw		0.306231	Raw	A	0.504083	Raw	A
		0.305889	raw		0.51075	raw		0.337169	Raw	A	0.505667	Raw	A
		0.263778	raw		0.50925	raw		0.305419	Raw	A	0.504875	Raw	A
		0.331822	raw		0.50825	raw		0.336723	Raw	A	0.510958	Raw	A
		0.270602	raw		0.5105	raw		0.351921	Raw	A	0.542333	Raw	A
		0.262225	raw		0.50975	raw		0.336369	Raw	A	0.504958	Raw	A
		0.275114	raw		0.5085	raw		0.327566	Raw	A	0.508875	Raw	A
		0.268233	raw		0.511	raw		0.317692	Raw	A	0.507792	Raw	A
		0.320917	raw		0.511	raw		0.25267	Raw	A	0.501917	Raw	A
		0.327067	raw		0.50875	raw		0.370865	Raw	A	0.51225	Raw	A
		0.274321	raw		0.511	raw		0.330105	Raw	A	0.508417	Raw	A
		0.298073	raw		0.51025	raw		0.29049	Raw	A	0.50475	Raw	A
		0.247579	raw		0.506	raw		0.298518	Raw	A	0.503333	Raw	A
		0.263743	raw		0.50675	raw		0.374324	Raw	A	0.507167	Raw	A
		0.278667	raw		0.5075	raw		0.359812	Raw	A	0.507167	Raw	A
		0.3128	raw		0.51	raw		0.297505	Raw	A	0.506833	Raw	A
		0.265541	raw		0.5095	raw		0.361779	Raw	A	0.504958	Raw	A
		0.279365	raw		0.5105	raw		0.278419	Raw	A	0.502667	Raw	A
		0.398274	raw		0.509	raw		0.326732	Raw	A	0.51425	Raw	A
		0.252533	raw		0.5075	raw		0.303353	Raw	A	0.504125	Raw	A
		0.298847	raw		0.50925	raw		0.302727	Raw	A	0.509833	Raw	A
		0.285357	raw		0.51275	raw		0.364771	Raw	A	0.517667	Raw	A
		0.2918	raw		0.51125	raw		0.330741	Raw	A	0.50475	Raw	A
		0.278036	raw		0.50875	raw		0.279671	Raw	A	0.502167	Raw	A
		0.290683	raw		0.50925	raw		0.361446	Raw	A	0.528208	Raw	A
		0.287477	raw		0.5095	raw		0.300829	Raw	A	0.503375	Raw	A
		0.272295	raw		0.50825	raw		0.288502	Raw	A	0.503875	Raw	A
		0.2862	raw		0.5075	raw		0.279069	Raw	A	0.504292	Raw	A
		0.271336	raw		0.5115	raw		0.347036	Raw	A	0.507625	Raw	A
		0.398274	raw		0.509	raw		0.349182	Raw	A	0.512	Raw	A
		0.294927	raw		0.5085	raw		0.322482	Raw	A	0.503833	Raw	A
		0.316333	raw		0.5065	raw		0.341153	Raw	A	0.504208	Raw	A
		0.280267	raw		0.5085	raw		0.298261	Raw	A	0.504208	Raw	A
		0.314703	raw		0.5095	raw		0.331071	Raw	A	0.506	Raw	A
		0.261354	raw		0.5075	raw		0.310545	Raw	A	0.504792	Raw	A
		0.257363	raw		0.5085	raw		0.351862	Raw	A	0.53	Raw	A
		0.255657	raw		0.506	raw		0.384061	Raw	A	0.504417	Raw	A
		0.268974	raw		0.509	raw		0.285578	Raw	A	0.505375	Raw	A
		0.32995	raw		0.5095	raw		0.365478	Raw	A	0.533375	Raw	A
		0.342543	raw		0.50925	raw		0.300452	Raw	A	0.503667	Raw	A
		0.3096	raw		0.5075	raw		0.288532	Raw	A	0.502583	Raw	A
		0.301576	raw		0.50775	raw		0.38271	Raw	A	0.507167	Raw	A
		0.346375	raw		0.51075	raw		0.364234	Raw	A	0.515167	Raw	A
		0.358	raw		0.5075	raw		0.276275	Raw	A	0.502875	Raw	A
		0.302489	raw		0.51	raw		0.265333	Raw	A	0.503125	Raw	A
		0.340369	raw		0.5085	raw		0.2904	Raw	A	0.502708	Raw	A
		0.288414	raw		0.5105	raw		0.305469	Raw	A	0.510542	Raw	A
		0.304308	raw		0.509	raw		0.327964	Raw	A	0.513	Raw	A
		0.268145	raw		0.5075	raw		0.298518	Raw	A	0.503333	Raw	A
		0.262337	raw		0.5085	raw		0.323347	Raw	A	0.5055	Raw	A
		0.25005	raw		0.50775	raw		0.349994	Raw	A	0.515667	Raw	A
		0.307709	raw		0.5125	raw		0.293964	Raw	A	0.508875	Raw	A
		0.262057	raw		0.509	raw		0.320414	Raw	A	0.512375	Raw	A
		0.298383	raw		0.50975	raw		0.2779	Raw	A	0.504333	Raw	A
		0.271007	raw		0.50775	raw		0.37262	Raw	A	0.516958	Raw	A
		0.27473	raw		0.50925	raw		0.367733	Raw	A	0.501042	Raw	A
		0.277427	raw		0.51175	raw		0.345965	Raw	A	0.522667	Raw	A
		0.277062	raw		0.50825	raw		0.316178	Raw	A	0.504167	Raw	A
		0.252533	raw		0.5075	raw		0.334296	Raw	A	0.50675	Raw	A
		0.250208	raw		0.50725	raw		0.355642	Raw	A	0.523042	Raw	A
		0.266942	raw		0.50775	raw		0.353028	Raw	A	0.508	Raw	A
		0.3112	raw		0.50875	raw		0.273115	Raw	A	0.503125	Raw	A
		0.247613	raw		0.5065	raw		0.344622	Raw	A	0.505208	Raw	A
		0.277067	raw		0.5065	raw		0.359067	Raw	A	0.5085	Raw	A
		0.313525	raw		0.50825	raw		0.343586	Raw	A	0.522458	Raw	A
		0.253164	raw		0.507	raw		0.2915	Raw	A	0.502917	Raw	A
		0.265836	raw		0.50925	raw		0.324823	Raw	A	0.508458	Raw	A
		0.279365	raw		0.5105	raw		0.2696	Raw	A	0.501833	Raw	A
		0.304308	raw		0.509	raw		0.307476	Raw	A	0.507125	Raw	A
		0.268339	raw		0.51075	raw		0.316088	Raw	A	0.505125	Raw	A
		0.256954	raw		0.508	raw		0.314933	Raw	A	0.506667	Raw	A
		0.385778	raw		0.508	raw		0.298725	Raw	A	0.506417	Raw	A
		0.279467	raw		0.508	raw		0.265856	Raw	A	0.503583	Raw	A
		0.340369	raw		0.5085	raw		0.337516	Raw	A	0.526125	Raw	A
		0.254031	raw		0.50775	raw		0.305183	Raw	A	0.51025	Raw	A
		0.317082	raw		0.509	raw		0.318253	Raw	A	0.512833	Raw	A
		0.287477	raw		0.5095	raw		0.330942	Raw	A	0.511792	Raw	A
		0.291439	raw		0.51075	raw		0.343433	Raw	A	0.511667	Raw	A
		0.281867	raw		0.5095	raw		0.283426	Raw	A	0.506042	Raw	A
		0.304308	raw		0.509	raw		0.317198	Raw	A	0.511208	Raw	A
		0.249673	raw		0.5075	raw		0.31012	Raw	A	0.506417	Raw	A
		0.277455	raw		0.51275	raw		0.289185	Raw	A	0.502875	Raw	A
		0.294927	raw		0.5085	raw		0.29823	Raw	A	0.517583	Raw	A
		0.262045	raw		0.50925	raw		0.357325	Raw	A	0.511583	Raw	A
		0.273533	raw		0.50875	raw		0.306363	Raw	A	0.506	Raw	A
		0.307922	raw		0.50975	raw		0.371012	Raw	A	0.512625	Raw	A
		0.280267	raw		0.5085	raw		0.349629	Raw	A	0.503583	Raw	A
		0.284211	raw		0.50925	raw		0.370141	Raw	A	0.51625	Raw	A
		0.268285	raw		0.50925	raw		0.263054	Raw	A	0.502542	Raw	A
		0.282455	raw		0.50775	raw		0.314214	Raw	A	0.506542	Raw	A
		0.3572	raw		0.50675	raw		0.371596	Raw	A	0.552667	Raw	A
		0.337967	raw		0.50775	raw		0.369336	Raw	A	0.506958	Raw	A
		0.286713	raw		0.5085	raw		0.398808	Raw	A	0.548542	Raw	A
		0.312748	raw		0.5145	raw		0.324707	Raw	A	0.519	Raw	A
		0.291418	raw		0.50675	raw		0.390761	Raw	A	0.529375	Raw	A
		0.252881	raw		0.5065	raw		0.3628	Raw	A	0.512	Raw	A
		0.3564	raw		0.506	raw		0.309479	Raw	A	0.503208	Raw	A
		0.255561	raw		0.5095	raw		0.327149	Raw	A	0.51675	Raw	A
		0.283467	raw		0.5105	raw		0.297023	Raw	A	0.506167	Raw	A
		0.290578	raw		0.50875	raw		0.376763	Raw	A	0.518958	Raw	A
		0.278122	raw		0.51075	raw		0.297277	Raw	A	0.510958	Raw	A
		0.288931	raw		0.511	raw		0.321486	Raw	A	0.506	Raw	A
		0.277867	raw		0.507	raw		0.327287	Raw	A	0.50525	Raw	A
		0.271574	raw		0.507	raw		0.303746	Raw	A	0.504833	Raw	A
		0.27225	raw		0.509	raw		0.628853	SCALE	A	0.904091	SCALE	A
		0.358	raw		0.5075	raw		0.704317	SCALE	A	0.921992	SCALE	A
		0.263059	raw		0.508	raw		0.653578	SCALE	A	0.907488	SCALE	A
		0.2536	raw		0.50875	raw		0.776652	SCALE	A	0.927755	SCALE	A
		0.244849	raw		0.50575	raw		0.738094	SCALE	A	0.927509	SCALE	A
		0.323886	raw		0.508	raw		0.746147	SCALE	A	0.936665	SCALE	A
		0.275114	raw		0.5085	raw		0.592044	SCALE	A	0.894102	SCALE	A
		0.317082	raw		0.509	raw		0.625593	SCALE	A	0.890073	SCALE	A
		0.269663	raw		0.50725	raw		0.599854	SCALE	A	0.8633	SCALE	A
		0.265349	raw		0.50975	raw		0.407008	SCALE	A	0.757759	SCALE	A
		0.271574	raw		0.507	raw		0.629435	SCALE	A	0.899391	SCALE	A
		0.305644	raw		0.5085	raw		0.797436	SCALE	A	0.948558	SCALE	A
		0.290687	raw		0.50775	raw		0.55547	SCALE	A	0.863818	SCALE	A
		0.296114	raw		0.5075	raw		0.701099	SCALE	A	0.922358	SCALE	A
		0.30737	raw		0.508	raw		0.78057	SCALE	A	0.939633	SCALE	A
		0.3112	raw		0.50875	raw		0.718259	SCALE	A	0.918335	SCALE	A
		0.280267	raw		0.5085	raw		0.262357	SCALE	A	0.635442	SCALE	A
		0.297818	raw		0.51125	raw		0.642896	SCALE	A	0.891404	SCALE	A
		0.303148	raw		0.50725	raw		0.712932	SCALE	A	0.934405	SCALE	A
		0.271007	raw		0.50775	raw		0.405642	SCALE	A	0.76939	SCALE	A
		0.325391	raw		0.50675	raw		0.629625	SCALE	A	0.878935	SCALE	A
		0.275043	raw		0.50725	raw		0.798051	SCALE	A	0.944187	SCALE	A
		0.266249	raw		0.509	raw		0.767797	SCALE	A	0.931677	SCALE	A
		0.271762	raw		0.50575	raw		0.77118	SCALE	A	0.937241	SCALE	A
		0.269663	raw		0.50725	raw		0.591412	SCALE	A	0.866904	SCALE	A
		0.296114	raw		0.5075	raw		0.802386	SCALE	A	0.946583	SCALE	A
		0.335273	raw		0.507	raw		0.621091	SCALE	A	0.880585	SCALE	A
		0.250889	raw		0.50525	raw		0.773121	SCALE	A	0.940365	SCALE	A
		0.302489	raw		0.51	raw		0.741464	SCALE	A	0.929094	SCALE	A
		0.316497	raw		0.50775	raw		0.661855	SCALE	A	0.90904	SCALE	A
		0.294927	raw		0.5085	raw		0.675787	SCALE	A	0.905263	SCALE	A
		0.266646	raw		0.507	raw		0.65952	SCALE	A	0.90761	SCALE	A
		0.3496	raw		0.50875	raw		0.673193	SCALE	A	0.914757	SCALE	A
		0.2716	raw		0.51125	raw		0.591411	SCALE	A	0.884972	SCALE	A
		0.271574	raw		0.507	raw		0.641694	SCALE	A	0.901961	SCALE	A
		0.312504	raw		0.507	raw		0.753455	SCALE	A	0.93417	SCALE	A
		0.312078	raw		0.51225	raw		0.796171	SCALE	A	0.947718	SCALE	A
		0.278667	raw		0.5075	raw		0.689837	SCALE	A	0.919358	SCALE	A
		0.303148	raw		0.50725	raw		0.700034	SCALE	A	0.926784	SCALE	A
		0.320338	raw		0.50725	raw		0.635969	SCALE	A	0.877829	SCALE	A
		0.27253	raw		0.50975	raw		0.770234	SCALE	A	0.9307	SCALE	A
		0.327067	raw		0.50875	raw		0.70193	SCALE	A	0.911574	SCALE	A
		0.2568	raw		0.5075	raw		0.756885	SCALE	A	0.929997	SCALE	A
		0.316497	raw		0.50775	raw		0.662296	SCALE	A	0.912459	SCALE	A
		0.323886	raw		0.508	raw		0.511916	SCALE	A	0.849384	SCALE	A
		0.270225	raw		0.51075	raw		0.771345	SCALE	A	0.925045	SCALE	A
		0.275934	raw		0.5105	raw		0.534825	SCALE	A	0.862082	SCALE	A
		0.273977	raw		0.508	raw		0.812871	SCALE	A	0.948545	SCALE	A
		0.373067	raw		0.50625	raw		0.495538	SCALE	A	0.837256	SCALE	A
		0.250208	raw		0.50725	raw		0.574809	SCALE	A	0.87847	SCALE	A
		0.275891	raw		0.50975	raw		0.583081	SCALE	A	0.864408	SCALE	A
		0.291418	raw		0.50675	raw		0.733828	SCALE	A	0.928822	SCALE	A
		0.269572	raw		0.508	raw		0.666858	SCALE	A	0.908369	SCALE	A
		0.281932	raw		0.50725	raw		0.758942	SCALE	A	0.921333	SCALE	A
		0.286419	raw		0.508	raw		0.612199	SCALE	A	0.888238	SCALE	A
		0.2644	raw		0.5075	raw		0.598767	SCALE	A	0.871868	SCALE	A
		0.252113	raw		0.50775	raw		0.395115	SCALE	A	0.781465	SCALE	A
		0.258889	raw		0.50875	raw		0.615582	SCALE	A	0.873658	SCALE	A
		0.261941	raw		0.50725	raw		0.625853	SCALE	A	0.89546	SCALE	A
		0.283467	raw		0.5105	raw		0.730096	SCALE	A	0.928854	SCALE	A
		0.3838	raw		0.50875	raw		0.617913	SCALE	A	0.889249	SCALE	A
		0.331822	raw		0.50825	raw		0.593488	SCALE	A	0.876076	SCALE	A
		0.294451	raw		0.5095	raw		0.637224	SCALE	A	0.893766	SCALE	A
		0.254475	raw		0.5085	raw		0.687714	SCALE	A	0.919166	SCALE	A
		0.261354	raw		0.5075	raw		0.797026	SCALE	A	0.941327	SCALE	A
		0.273991	raw		0.50675	raw		0.342476	SCALE	A	0.750965	SCALE	A
		0.314703	raw		0.5095	raw		0.612108	SCALE	A	0.889178	SCALE	A
		0.314703	raw		0.5095	raw		0.693295	SCALE	A	0.910732	SCALE	A
		0.255267	raw		0.50625	raw		0.81991	SCALE	A	0.953257	SCALE	A
		0.2458	raw		0.5065	raw		0.752225	SCALE	A	0.930645	SCALE	A
		0.269663	raw		0.50725	raw		0.621721	SCALE	A	0.877226	SCALE	A
		0.259135	raw		0.50975	raw		0.726194	SCALE	A	0.926357	SCALE	A
		0.275467	raw		0.5055	raw		0.531048	SCALE	A	0.851746	SCALE	A
		0.266646	raw		0.507	raw		0.569208	SCALE	A	0.848427	SCALE	A
		0.2692	raw		0.51	raw		0.706991	SCALE	A	0.901479	SCALE	A
		0.25013	raw		0.50675	raw		0.475506	SCALE	A	0.812485	SCALE	A
		0.264687	raw		0.5085	raw		0.730339	SCALE	A	0.935035	SCALE	A
		0.351141	raw		0.5095	raw		0.6614	SCALE	A	0.892945	SCALE	A
		0.255305	raw		0.50775	raw		0.485914	SCALE	A	0.822269	SCALE	A
		0.266942	raw		0.50775	raw		0.610378	SCALE	A	0.881531	SCALE	A
		0.247012	raw		0.50625	raw		0.416514	SCALE	A	0.791533	SCALE	A
		0.304308	raw		0.509	raw		0.804763	SCALE	A	0.942315	SCALE	A
		0.286713	raw		0.5085	raw		0.677716	SCALE	A	0.898596	SCALE	A
		0.296114	raw		0.5075	raw		0.760896	SCALE	A	0.932097	SCALE	A
		0.275043	raw		0.50725	raw		0.771136	SCALE	A	0.939186	SCALE	A
		0.371906	raw		0.507	raw		0.709895	SCALE	A	0.920021	SCALE	A
		0.258127	raw		0.50525	raw		0.680909	SCALE	A	0.901467	SCALE	A
		0.261941	raw		0.50725	raw		0.78883	SCALE	A	0.943667	SCALE	A
		0.346095	raw		0.50725	raw		0.730411	SCALE	A	0.933402	SCALE	A
		0.275043	raw		0.50725	raw		0.542357	SCALE	A	0.860038	SCALE	A
		0.325391	raw		0.50675	raw		0.698091	SCALE	A	0.911898	SCALE	A
		0.275114	raw		0.5085	raw		0.667117	SCALE	A	0.915633	SCALE	A
		0.280267	raw		0.5085	raw		0.546382	SCALE	A	0.851379	SCALE	A
		0.278338	raw		0.51	raw		0.716475	SCALE	A	0.919697	SCALE	A
		0.255025	raw		0.5065	raw		0.70446	SCALE	A	0.916396	SCALE	A
		0.266646	raw		0.507	raw		0.799654	SCALE	A	0.945354	SCALE	A
		0.30737	raw		0.508	raw		0.359203	SCALE	A	0.736825	SCALE	A
		0.313525	raw		0.50825	raw		0.651214	SCALE	A	0.908489	SCALE	A
		0.2729	raw		0.50625	raw		0.380412	SCALE	A	0.752345	SCALE	A
		0.243048	raw		0.506	raw		0.490532	SCALE	A	0.797914	SCALE	A
		0.276065	raw		0.50775	raw		0.521254	SCALE	A	0.85486	SCALE	A
		0.287069	raw		0.509	raw		0.586058	SCALE	A	0.869013	SCALE	A
		0.253453	raw		0.508	raw		0.824601	SCALE	A	0.956285	SCALE	A
		0.313525	raw		0.50825	raw		0.65922	SCALE	A	0.909589	SCALE	A
		0.275891	raw		0.50975	raw		0.747183	SCALE	A	0.925095	SCALE	A
		0.275114	raw		0.5085	raw		0.57368	SCALE	A	0.85054	SCALE	A
		0.237688	raw		0.50425	raw		0.713481	SCALE	A	0.906004	SCALE	A
		0.320077	raw		0.5085	raw		0.806433	SCALE	A	0.945159	SCALE	A
		0.321486	raw		0.506	raw		0.775553	SCALE	A	0.9398	SCALE	A
		0.262225	raw		0.50975	raw		0.835467	SCALE	A	0.957585	SCALE	A
		0.30737	raw		0.508	raw		0.770268	SCALE	A	0.942565	SCALE	A
		0.2728	raw		0.5075	raw		0.468402	SCALE	A	0.809359	SCALE	A
		0.291418	raw		0.50675	raw		0.658483	SCALE	A	0.905769	SCALE	A
		0.251704	raw		0.50475	raw		0.488856	SCALE	A	0.841004	SCALE	A
		0.265386	raw		0.50725	raw		0.714322	SCALE	A	0.913293	SCALE	A
		0.280372	raw		0.511	raw		0.828877	SCALE	A	0.955797	SCALE	A
		0.295411	raw		0.508	raw		0.798033	SCALE	A	0.94005	SCALE	A
		0.265386	raw		0.50725	raw		0.68714	SCALE	A	0.912498	SCALE	A
		0.302852	raw		0.5055	raw		0.625457	SCALE	A	0.893031	SCALE	A
		0.283013	raw		0.50825	raw		0.720319	SCALE	A	0.932824	SCALE	A
		0.302852	raw		0.5055	raw		0.771229	SCALE	A	0.936029	SCALE	A
		0.257668	raw		0.5065	raw		0.600618	SCALE	A	0.876009	SCALE	A
		0.317082	raw		0.509	raw		0.763277	SCALE	A	0.931658	SCALE	A
		0.3322	raw		0.50625	raw		0.638581	SCALE	A	0.875455	SCALE	A
		0.303148	raw		0.50725	raw		0.675155	SCALE	A	0.898494	SCALE	A
		0.290871	raw		0.50975	raw		0.784892	SCALE	A	0.939514	SCALE	A
		0.252664	raw		0.50825	raw		0.501987	SCALE	A	0.842891	SCALE	A
		0.244968	raw		0.5065	raw		0.693975	SCALE	A	0.913066	SCALE	A
		0.270291	raw		0.5065	raw		0.664604	SCALE	A	0.895458	SCALE	A
		0.371906	raw		0.507	raw		0.729417	SCALE	A	0.920089	SCALE	A
		0.252881	raw		0.5065	raw		0.678601	SCALE	A	0.906163	SCALE	A
		0.262723	raw		0.507	raw		0.632334	SCALE	A	0.897896	SCALE	A
		0.290687	raw		0.50775	raw		0.740474	SCALE	A	0.930775	SCALE	A
		0.265994	raw		0.508	raw		0.499296	SCALE	A	0.841706	SCALE	A
		0.305229	raw		0.50675	raw		0.717587	SCALE	A	0.921899	SCALE	A
		0.275114	raw		0.5085	raw		0.705273	SCALE	A	0.909731	SCALE	A
		0.312504	raw		0.507	raw		0.728022	SCALE	A	0.930351	SCALE	A
		0.248728	raw		0.50575	raw		0.449789	SCALE	A	0.812572	SCALE	A
		0.2644	raw		0.5075	raw		0.734583	SCALE	A	0.926654	SCALE	A
		0.290687	raw		0.50775	raw		0.823712	SCALE	A	0.960368	SCALE	A
		0.287106	raw		0.51375	raw		0.390894	SCALE	A	0.763715	SCALE	A
		0.301576	raw		0.50775	raw		0.634975	SCALE	A	0.89229	SCALE	A
		0.4556	raw		0.50625	raw		0.629656	SCALE	A	0.897581	SCALE	A
		0.281453	raw		0.50675	raw		0.747297	SCALE	A	0.916085	SCALE	A
		0.275114	raw		0.5085	raw		0.616997	SCALE	A	0.890486	SCALE	A
		0.260136	raw		0.50575	raw		0.758086	SCALE	A	0.936771	SCALE	A
		0.257642	raw		0.50875	raw		0.661431	SCALE	A	0.90794	SCALE	A
		0.3322	raw		0.50625	raw		0.553881	SCALE	A	0.860695	SCALE	A
		0.242056	raw		0.5055	raw		0.746569	SCALE	A	0.933834	SCALE	A
		0.294927	raw		0.5085	raw		0.681643	SCALE	A	0.911722	SCALE	A
		0.264267	raw		0.50875	raw		0.522065	SCALE	A	0.841864	SCALE	A
		0.273991	raw		0.50675	raw		0.72357	SCALE	A	0.931754	SCALE	A
		0.293185	raw		0.50575	raw		0.517105	SCALE	A	0.843223	SCALE	A
		0.25013	raw		0.50675	raw		0.601068	SCALE	A	0.881646	SCALE	A
		0.271574	raw		0.507	raw		0.584724	SCALE	A	0.869766	SCALE	A
		0.264267	raw		0.50875	raw		0.593458	SCALE	A	0.860876	SCALE	A
		0.269846	raw		0.50875	raw		0.530438	SCALE	A	0.866877	SCALE	A
		0.265994	raw		0.508	raw		0.436183	SCALE	A	0.792981	SCALE	A
		0.270291	raw		0.5065	raw		0.677833	SCALE	A	0.899638	SCALE	A
		0.2729	raw		0.50625	raw		0.453998	SCALE	A	0.791106	SCALE	A
		0.236957	raw		0.5045	raw		0.741066	SCALE	A	0.922409	SCALE	A
		0.277867	raw		0.507	raw		0.644919	SCALE	A	0.893192	SCALE	A
		0.275891	raw		0.50975	raw		0.825568	SCALE	A	0.951494	SCALE	A
		0.273977	raw		0.508	raw		0.827725	SCALE	A	0.956246	SCALE	A
		0.268937	raw		0.506	raw		0.719531	SCALE	A	0.931974	SCALE	A
		0.392114	raw		0.5065	raw		0.674637	SCALE	A	0.922019	SCALE	A
		0.291418	raw		0.50675	raw		0.769187	SCALE	A	0.921776	SCALE	A
		0.252862	raw		0.50625	raw		0.583441	SCALE	A	0.867383	SCALE	A
		0.293185	raw		0.50575	raw		0.742851	SCALE	A	0.940946	SCALE	A
		0.278993	raw		0.50925	raw		0.458729	SCALE	A	0.829934	SCALE	A
		0.252862	raw		0.50625	raw		0.834956	SCALE	A	0.959095	SCALE	A
		0.255025	raw		0.5065	raw		0.388898	SCALE	A	0.780922	SCALE	A
		0.3288	raw		0.5075	raw		0.695267	SCALE	A	0.912554	SCALE	A
		0.279467	raw		0.508	raw		0.805113	SCALE	A	0.952489	SCALE	A
		0.270938	raw		0.5085	raw		0.603386	SCALE	A	0.878788	SCALE	A
		0.3572	raw		0.50675	raw		0.701165	SCALE	A	0.924123	SCALE	A
		0.247144	raw		0.50575	raw		0.789295	SCALE	A	0.943148	SCALE	A
		0.257642	raw		0.50875	raw		0.554332	SCALE	A	0.874429	SCALE	A
		0.263743	raw		0.50675	raw		0.431758	SCALE	A	0.798541	SCALE	A
		0.283013	raw		0.50825	raw		0.572909	SCALE	A	0.876158	SCALE	A
		0.286419	raw		0.508	raw		0.508774	SCALE	A	0.843429	SCALE	A
		0.281029	raw		0.50625	raw		0.568694	SCALE	A	0.824425	SCALE	A
		0.254844	raw		0.505	raw		0.454924	SCALE	A	0.816892	SCALE	A
		0.263446	raw		0.50525	raw		0.565095	SCALE	A	0.842976	SCALE	A
		0.280372	raw		0.511	raw		0.779591	SCALE	A	0.947296	SCALE	A
		0.298455	raw		0.5065	raw		0.736007	SCALE	A	0.933981	SCALE	A
		0.260136	raw		0.50575	raw		0.743885	SCALE	A	0.923564	SCALE	A
		0.273977	raw		0.508	raw		0.58626	SCALE	A	0.863283	SCALE	A
		0.252881	raw		0.5065	raw		0.620446	SCALE	A	0.862349	SCALE	A
		0.298455	raw		0.5065	raw		0.59326	SCALE	A	0.877885	SCALE	A
		0.280675	raw		0.50575	raw		0.653829	SCALE	A	0.912683	SCALE	A
		0.244037	raw		0.50575	raw		0.364138	SCALE	A	0.71202	SCALE	A
		0.25013	raw		0.50675	raw		0.645734	SCALE	A	0.907885	SCALE	A
		0.266756	raw		0.50625	raw		0.680877	SCALE	A	0.898519	SCALE	A
		0.272295	raw		0.50825	raw		0.544496	SCALE	A	0.86389	SCALE	A
		0.257257	raw		0.50675	raw		0.787527	SCALE	A	0.950979	SCALE	A
		0.269572	raw		0.508	raw		0.740777	SCALE	A	0.923346	SCALE	A
		0.253453	raw		0.508	raw		0.392477	SCALE	A	0.773929	SCALE	A
		0.270291	raw		0.5065	raw		0.654064	SCALE	A	0.901427	SCALE	A
		0.254889	raw		0.507	raw		0.787928	SCALE	A	0.94864	SCALE	A
		0.252862	raw		0.50625	raw		0.536437	SCALE	A	0.846014	SCALE	A
		0.290571	raw		0.50825	raw		0.569364	SCALE	A	0.852796	SCALE	A
		0.295411	raw		0.508	raw		0.806915	SCALE	A	0.953712	SCALE	A
		0.3556	raw		0.50525	raw		0.219844	SCALE	A	0.576367	SCALE	A
		0.279934	raw		0.50975	raw		0.810616	SCALE	A	0.950919	SCALE	A
		0.290956	raw		0.50725	raw		0.67141	SCALE	A	0.911692	SCALE	A
		0.293185	raw		0.50575	raw		0.716912	SCALE	A	0.912284	SCALE	A
		0.273741	raw		0.51125	raw		0.645414	SCALE	A	0.913109	SCALE	A
		0.286076	raw		0.507	raw		0.77681	SCALE	A	0.931964	SCALE	A
		0.281029	raw		0.50625	raw		0.665126	SCALE	A	0.900285	SCALE	A
		0.280675	raw		0.50575	raw		0.608844	SCALE	A	0.888348	SCALE	A
		0.2512	raw		0.505	raw		0.85504	SCALE	A	0.96513	SCALE	A
		0.2728	raw		0.5075	raw		0.661757	SCALE	A	0.906122	SCALE	A
		0.282667	raw		0.51	raw		0.708134	SCALE	A	0.920504	SCALE	A
		0.238577	raw		0.5045	raw		0.548818	SCALE	A	0.872832	SCALE	A
		0.26425	raw		0.5045	raw		0.679701	SCALE	A	0.893845	SCALE	A
		0.257015	raw		0.509	raw		0.749544	SCALE	A	0.939399	SCALE	A
		0.291418	raw		0.50675	raw		0.7488	SCALE	A	0.928626	SCALE	A
		0.248728	raw		0.50575	raw		0.672784	SCALE	A	0.90482	SCALE	A
		0.281453	raw		0.50675	raw		0.786581	SCALE	A	0.940288	SCALE	A
		0.296114	raw		0.5075	raw		0.688261	SCALE	A	0.909661	SCALE	A
		0.264687	raw		0.5085	raw		0.74781	SCALE	A	0.938098	SCALE	A
		0.2729	raw		0.50625	raw		0.709638	SCALE	A	0.925728	SCALE	A
		0.316926	raw		0.50525	raw		0.760432	SCALE	A	0.93678	SCALE	A
		0.296114	raw		0.5075	raw		0.325274	SCALE	A	0.708726	SCALE	A
		0.286571	raw		0.5055	raw		0.719071	SCALE	A	0.920667	SCALE	A
		0.258255	raw		0.50625	raw		0.73056	SCALE	A	0.912965	SCALE	A
		0.261354	raw		0.5075	raw		0.498515	SCALE	A	0.835598	SCALE	A
		0.250857	raw		0.50375	raw		0.749544	SCALE	A	0.93126	SCALE	A
		0.248393	raw		0.50525	raw		0.5681	SCALE	A	0.875482	SCALE	A
		0.265994	raw		0.508	raw		0.679646	SCALE	A	0.892763	SCALE	A
		0.281932	raw		0.50725	raw		0.694512	SCALE	A	0.914551	SCALE	A
		0.276065	raw		0.50775	raw		0.59169	SCALE	A	0.878752	SCALE	A
		0.278667	raw		0.5075	raw		0.51198	SCALE	A	0.819901	SCALE	A
		0.259139	raw		0.50725	raw		0.70976	SCALE	A	0.927779	SCALE	A
		0.280267	raw		0.5085	raw		0.512477	SCALE	A	0.84327	SCALE	A
		0.275467	raw		0.5055	raw		0.619269	SCALE	A	0.876774	SCALE	A
		0.277067	raw		0.5065	raw		0.849541	SCALE	A	0.962356	SCALE	A
		0.3564	raw		0.506	raw		0.628444	SCALE	A	0.889629	SCALE	A
		0.302852	raw		0.5055	raw		0.621763	SCALE	A	0.90443	SCALE	A
		0.311745	raw		0.50575	raw		0.614319	SCALE	A	0.891546	SCALE	A
		0.270565	raw		0.50525	raw		0.715971	SCALE	A	0.916768	SCALE	A
		0.286076	raw		0.507	raw		0.665687	SCALE	A	0.903119	SCALE	A
		0.321486	raw		0.506	raw		0.709314	SCALE	A	0.916124	SCALE	A
		0.280675	raw		0.50575	raw		0.708453	SCALE	A	0.91284	SCALE	A
		0.276267	raw		0.506	raw		0.552295	SCALE	A	0.861672	SCALE	A
		0.250731	raw		0.5055	raw		0.644395	SCALE	A	0.887861	SCALE	A
		0.271007	raw		0.50775	raw		0.435436	SCALE	A	0.798958	SCALE	A
		0.273977	raw		0.508	raw		0.737575	SCALE	A	0.925143	SCALE	A
		0.246413	raw		0.50525	raw		0.38595	SCALE	A	0.746267	SCALE	A
		0.258644	raw		0.50825	raw		0.554505	SCALE	A	0.859466	SCALE	A
		0.275467	raw		0.5055	raw		0.745818	SCALE	A	0.934073	SCALE	A
		0.2971	raw		0.507	raw		0.651913	SCALE	A	0.908637	SCALE	A
		0.290687	raw		0.50775	raw		0.617796	SCALE	A	0.901451	SCALE	A
		0.4048	raw		0.505	raw		0.697424	SCALE	A	0.913883	SCALE	A
		0.261941	raw		0.50725	raw		0.509467	SCALE	A	0.827164	SCALE	A
		0.302852	raw		0.5055	raw		0.5268	SCALE	A	0.863988	SCALE	A
		0.271574	raw		0.507	raw		0.692053	SCALE	A	0.910459	SCALE	A
		0.259139	raw		0.50725	raw		0.661011	SCALE	A	0.89822	SCALE	A
		0.260948	raw		0.5065	raw		0.441786	SCALE	A	0.796709	SCALE	A
		0.256228	raw		0.509	raw		0.745018	SCALE	A	0.929496	SCALE	A
		0.262633	raw		0.50825	raw		0.685572	SCALE	A	0.916627	SCALE	A
		0.229785	raw		0.503	raw		0.72801	SCALE	A	0.925893	SCALE	A
		0.282455	raw		0.50775	raw		0.581586	SCALE	A	0.846981	SCALE	A
		0.283013	raw		0.50825	raw		0.753603	SCALE	A	0.941072	SCALE	A
		0.241	raw		0.505	raw		0.508616	SCALE	A	0.830083	SCALE	A
		0.255025	raw		0.5065	raw		0.616853	SCALE	A	0.885114	SCALE	A
		0.250764	raw		0.506	raw		0.632264	SCALE	A	0.897683	SCALE	A
		0.238893	raw		0.50475	raw		0.800449	SCALE	A	0.95211	SCALE	A
		0.269846	raw		0.50875	raw		0.707854	SCALE	A	0.917694	SCALE	A
		0.248728	raw		0.50575	raw		0.777482	SCALE	A	0.942604	SCALE	A
		0.240466	raw		0.5045	raw		0.546301	SCALE	A	0.825906	SCALE	A
		0.280267	raw		0.5085	raw		0.487309	SCALE	A	0.826592	SCALE	A
		0.257668	raw		0.5065	raw		0.595533	SCALE	A	0.894719	SCALE	A
		0.2512	raw		0.505	raw		0.778972	SCALE	A	0.936048	SCALE	A
		0.2872	raw		0.505	raw		0.538202	SCALE	A	0.864221	SCALE	A
		0.281029	raw		0.50625	raw		0.683342	SCALE	A	0.910879	SCALE	A
		0.300308	raw		0.506	raw		0.761455	SCALE	A	0.938543	SCALE	A
		0.241	raw		0.505	raw		0.728002	SCALE	A	0.914842	SCALE	A
		0.249635	raw		0.507	raw		0.482947	SCALE	A	0.821772	SCALE	A
		0.282455	raw		0.50775	raw		0.491375	SCALE	A	0.823014	SCALE	A
		0.2947	raw		0.50525	raw		0.517241	SCALE	A	0.839415	SCALE	A
		0.236481	raw		0.50425	raw		0.695543	SCALE	A	0.902889	SCALE	A
		0.265162	raw		0.50575	raw		0.683426	SCALE	A	0.917481	SCALE	A
		0.243564	raw		0.503	raw		0.684628	SCALE	A	0.910729	SCALE	A
		0.255657	raw		0.506	raw		0.648218	SCALE	A	0.888022	SCALE	A
		0.246753	raw		0.5055	raw		0.732381	SCALE	A	0.920781	SCALE	A
		0.325391	raw		0.50675	raw		0.547951	SCALE	A	0.857694	SCALE	A
		0.296876	raw		0.50475	raw		0.431358	SCALE	A	0.803601	SCALE	A
		0.286071	raw		0.5065	raw		0.680138	SCALE	A	0.910585	SCALE	A
		0.292133	raw		0.50625	raw		0.84049	SCALE	A	0.962419	SCALE	A
		0.2664	raw		0.50375	raw		0.60746	SCALE	A	0.88167	SCALE	A
		0.280277	raw		0.50475	raw		0.683266	SCALE	A	0.900454	SCALE	A
		0.280277	raw		0.50475	raw		0.65374	SCALE	A	0.902948	SCALE	A
		0.245337	raw		0.5055	raw		0.583601	SCALE	A	0.872274	SCALE	A
		0.255657	raw		0.506	raw		0.549271	SCALE	A	0.868219	SCALE	A
		0.281453	raw		0.50675	raw		0.60505	SCALE	A	0.888152	SCALE	A
		0.248698	raw		0.5045	raw		0.60498	SCALE	A	0.878442	SCALE	A
		0.256231	raw		0.50575	raw		0.651842	SCALE	A	0.884931	SCALE	A
		0.261563	raw		0.5055	raw		0.731788	SCALE	A	0.92896	SCALE	A
		0.2572	raw		0.50375	raw		0.721491	SCALE	A	0.918981	SCALE	A
		0.24805	raw		0.50625	raw		0.772417	SCALE	A	0.941891	SCALE	A
		0.273867	raw		0.5045	raw		0.6978	SCALE	A	0.912044	SCALE	A
		0.305229	raw		0.50675	raw		0.402421	SCALE	A	0.734965	SCALE	A
		0.252361	raw		0.5035	raw		0.750648	SCALE	A	0.930524	SCALE	A
		0.253694	raw		0.5075	raw		0.674375	SCALE	A	0.909965	SCALE	A
		0.264267	raw		0.50875	raw		0.72394	SCALE	A	0.921376	SCALE	A
		0.248728	raw		0.50575	raw		0.775001	SCALE	A	0.927218	SCALE	A
		0.275467	raw		0.5055	raw		0.831046	SCALE	A	0.956428	SCALE	A
		0.243442	raw		0.506	raw		0.598337	SCALE	A	0.874047	SCALE	A
		0.255941	raw		0.50475	raw		0.4841	SCALE	A	0.832527	SCALE	A
		0.281029	raw		0.50625	raw		0.509188	SCALE	A	0.829623	SCALE	A
		0.280277	raw		0.50475	raw		0.624348	SCALE	A	0.894196	SCALE	A
		0.2664	raw		0.50375	raw		0.579798	SCALE	A	0.870707	SCALE	A
		0.2512	raw		0.505	raw		0.456147	SCALE	A	0.816827	SCALE	A
		0.286219	raw		0.506	raw		0.602742	SCALE	A	0.870304	SCALE	A
		0.239784	raw		0.50425	raw		0.587927	SCALE	A	0.880471	SCALE	A
		0.239453	raw		0.505	raw		0.717886	SCALE	A	0.923295	SCALE	A
		0.251579	raw		0.5075	raw		0.616413	SCALE	A	0.888198	SCALE	A
		0.277067	raw		0.5065	raw		0.402859	SCALE	A	0.778734	SCALE	A
		0.286571	raw		0.5055	raw		0.729631	SCALE	A	0.925825	SCALE	A
		0.3064	raw		0.505	raw		0.628762	SCALE	A	0.874849	SCALE	A
		0.268937	raw		0.506	raw		0.625457	SCALE	A	0.897663	SCALE	A
		0.271212	raw		0.50925	raw		0.576845	SCALE	A	0.887014	SCALE	A
		0.300308	raw		0.506	raw		0.735401	SCALE	A	0.934439	SCALE	A
		0.286071	raw		0.5065	raw		0.603995	SCALE	A	0.885034	SCALE	A
		0.264691	raw		0.50325	raw		0.529653	SCALE	A	0.83238	SCALE	A
		0.275467	raw		0.5055	raw		0.682538	SCALE	A	0.92091	SCALE	A
		0.259561	raw		0.507	raw		0.60257	SCALE	A	0.86555	SCALE	A
		0.266646	raw		0.507	raw		0.467643	SCALE	A	0.818131	SCALE	A
		0.263446	raw		0.50525	raw		0.532646	SCALE	A	0.859129	SCALE	A
		0.2512	raw		0.505	raw		0.471072	SCALE	A	0.8153	SCALE	A
		0.2947	raw		0.50525	raw		0.848823	SCALE	A	0.964954	SCALE	A
		0.247144	raw		0.50575	raw		0.524861	SCALE	A	0.850139	SCALE	A
		0.2568	raw		0.5075	raw		0.697841	SCALE	A	0.901311	SCALE	A
		0.270565	raw		0.50525	raw		0.608763	SCALE	A	0.883803	SCALE	A
		0.300044	raw		0.50425	raw		0.640529	SCALE	A	0.875622	SCALE	A
		0.258127	raw		0.50525	raw		0.798216	SCALE	A	0.948289	SCALE	A
		0.2947	raw		0.50525	raw		0.575333	SCALE	A	0.870955	SCALE	A
		0.268145	raw		0.5075	raw		0.720768	SCALE	A	0.927746	SCALE	A
		0.2971	raw		0.507	raw		0.69459	SCALE	A	0.89723	SCALE	A
		0.250889	raw		0.50525	raw		0.644108	SCALE	A	0.892293	SCALE	A
		0.251068	raw		0.50725	raw		0.685802	SCALE	A	0.913795	SCALE	A
		0.248958	raw		0.50725	raw		0.718248	SCALE	A	0.92483	SCALE	A
		0.282455	raw		0.50775	raw		0.428338	SCALE	A	0.801351	SCALE	A
		0.266646	raw		0.507	raw		0.502529	SCALE	A	0.844748	SCALE	A
		0.280675	raw		0.50575	raw		0.662433	SCALE	A	0.911923	SCALE	A
		0.235029	raw		0.50375	raw		0.800495	SCALE	A	0.94343	SCALE	A
		0.232203	raw		0.50325	raw		0.55164	SCALE	A	0.827304	SCALE	A
		0.281029	raw		0.50625	raw		0.545726	SCALE	A	0.861235	SCALE	A
		0.241867	raw		0.505	raw		0.498554	SCALE	A	0.83256	SCALE	A
		0.263638	raw		0.50775	raw		0.650466	SCALE	A	0.905491	SCALE	A
		0.266756	raw		0.50625	raw		0.740168	SCALE	A	0.928697	SCALE	A
		0.246178	raw		0.50625	raw		0.773927	SCALE	A	0.941152	SCALE	A
		0.260375	raw		0.5085	raw		0.467674	SCALE	A	0.806373	SCALE	A
		0.280414	raw		0.50525	raw		0.658396	SCALE	A	0.887163	SCALE	A
		0.2276	raw		0.5025	raw		0.456505	SCALE	A	0.825533	SCALE	A
		0.253509	raw		0.5055	raw		0.801068	SCALE	A	0.942877	SCALE	A
		0.300308	raw		0.506	raw		0.472989	SCALE	A	0.826698	SCALE	A
		0.263638	raw		0.50775	raw		0.575816	SCALE	A	0.864683	SCALE	A
		0.268937	raw		0.506	raw		0.650443	SCALE	A	0.912993	SCALE	A
		0.26825	raw		0.50675	raw		0.69334	SCALE	A	0.910143	SCALE	A
		0.302852	raw		0.5055	raw		0.713387	SCALE	A	0.926281	SCALE	A
		0.337967	raw		0.50775	raw		0.741368	SCALE	A	0.920684	SCALE	A
		0.303148	raw		0.50725	raw		0.556001	SCALE	A	0.85846	SCALE	A
		0.274667	raw		0.505	raw		0.711319	SCALE	A	0.913732	SCALE	A
		0.288218	raw		0.5045	raw		0.48614	SCALE	A	0.832923	SCALE	A
		0.278667	raw		0.5075	raw		0.52196	SCALE	A	0.846439	SCALE	A
		0.249135	raw		0.50425	raw		0.64261	SCALE	A	0.895349	SCALE	A
		0.265943	raw		0.505	raw		0.606897	SCALE	A	0.886334	SCALE	A
		0.281029	raw		0.50625	raw		0.589595	SCALE	A	0.881093	SCALE	A
		0.286219	raw		0.506	raw		0.720243	SCALE	A	0.910263	SCALE	A
		0.2728	raw		0.5075	raw		0.50014	SCALE	A	0.850507	SCALE	A
		0.2872	raw		0.505	raw		0.687758	SCALE	A	0.909937	SCALE	A
		0.253509	raw		0.5055	raw		0.776738	SCALE	A	0.945781	SCALE	A
		0.260948	raw		0.5065	raw		0.625964	SCALE	A	0.900376	SCALE	A
		0.277455	raw		0.51275	raw		0.668528	SCALE	A	0.909581	SCALE	A
		0.288218	raw		0.5045	raw		0.828744	SCALE	A	0.947574	SCALE	A
		0.26929	raw		0.50475	raw		0.332736	SCALE	A	0.729424	SCALE	A
		0.240329	raw		0.505	raw		0.771544	SCALE	A	0.934265	SCALE	A
		0.3019	raw		0.5105	raw		0.628718	SCALE	A	0.889876	SCALE	A
		0.271467	raw		0.503	raw		0.625073	SCALE	A	0.839766	SCALE	A
		0.266646	raw		0.507	raw		0.47485	SCALE	A	0.807261	SCALE	A
		0.280267	raw		0.5085	raw		0.576782	SCALE	A	0.875724	SCALE	A
		0.258857	raw		0.5075	raw		0.802073	SCALE	A	0.94352	SCALE	A
		0.252361	raw		0.5035	raw		0.750594	SCALE	A	0.927019	SCALE	A
		0.2136	raw		0.5	raw		0.444815	SCALE	A	0.788284	SCALE	A
		0.277867	raw		0.507	raw		0.557646	SCALE	A	0.83702	SCALE	A
		0.271007	raw		0.50775	raw		0.609841	SCALE	A	0.874992	SCALE	A
		0.2426	raw		0.5055	raw		0.5483	SCALE	A	0.867862	SCALE	A
		0.244774	raw		0.506	raw		0.814296	SCALE	A	0.95282	SCALE	A
		0.265386	raw		0.50725	raw		0.822443	SCALE	A	0.959014	SCALE	A
		0.267914	raw		0.50425	raw		0.58999	SCALE	A	0.881671	SCALE	A
		0.248552	raw		0.5065	raw		0.69782	SCALE	A	0.915008	SCALE	A
		0.286571	raw		0.5055	raw		0.611491	SCALE	A	0.874339	SCALE	A
		0.244849	raw		0.50575	raw		0.627879	SCALE	A	0.885359	SCALE	A
		0.243306	raw		0.5055	raw		0.550811	SCALE	A	0.853839	SCALE	A
		0.265061	raw		0.5065	raw		0.66336	SCALE	A	0.91199	SCALE	A
		0.276065	raw		0.50775	raw		0.6124	SCALE	A	0.887565	SCALE	A
		0.263374	raw		0.506	raw		0.754822	SCALE	A	0.929077	SCALE	A
		0.228465	raw		0.50275	raw		0.62429	SCALE	A	0.87939	SCALE	A
		0.247012	raw		0.50625	raw		0.649352	SCALE	A	0.876939	SCALE	A
		0.266756	raw		0.50625	raw		0.571188	SCALE	A	0.860762	SCALE	A
		0.232261	raw		0.5035	raw		0.778058	SCALE	A	0.940016	SCALE	A
		0.249082	raw		0.50675	raw		0.265525	SCALE	A	0.638358	SCALE	A
		0.259098	raw		0.509	raw		0.712934	SCALE	A	0.91074	SCALE	A
		0.261941	raw		0.50725	raw		0.702227	SCALE	A	0.922481	SCALE	A
		0.252986	raw		0.50675	raw		0.768907	SCALE	A	0.938665	SCALE	A
		0.274667	raw		0.505	raw		0.499928	SCALE	A	0.786465	SCALE	A
		0.242388	raw		0.50475	raw		0.749947	SCALE	A	0.932496	SCALE	A
		0.24587	raw		0.50575	raw		0.680981	SCALE	A	0.913517	SCALE	A
		0.255059	raw		0.504	raw		0.524682	SCALE	A	0.855564	SCALE	A
		0.232484	raw		0.5035	raw		0.637025	SCALE	A	0.891552	SCALE	A
		0.2664	raw		0.50375	raw		0.374811	SCALE	A	0.746612	SCALE	A
		0.261563	raw		0.5055	raw		0.829671	SCALE	A	0.953548	SCALE	A
		0.248552	raw		0.5065	raw		0.523933	SCALE	A	0.854603	SCALE	A
		0.257033	raw		0.5055	raw		0.541832	SCALE	A	0.855219	SCALE	A
		0.26929	raw		0.50475	raw		0.754323	SCALE	A	0.925656	SCALE	A
		0.281932	raw		0.50725	raw		0.563394	SCALE	A	0.8749	SCALE	A
		0.241196	raw		0.50525	raw		0.482122	SCALE	A	0.825431	SCALE	A
		0.268937	raw		0.506	raw		0.783143	SCALE	A	0.94082	SCALE	A
		0.274667	raw		0.505	raw		0.618153	SCALE	A	0.887348	SCALE	A
		0.273067	raw		0.504	raw		0.696655	SCALE	A	0.921531	SCALE	A
		0.276267	raw		0.506	raw		0.63871	SCALE	A	0.895855	SCALE	A
		0.257033	raw		0.5055	raw		0.724922	SCALE	A	0.929958	SCALE	A
		0.235048	raw		0.504	raw		0.568065	SCALE	A	0.873279	SCALE	A
		0.273516	raw		0.5095	raw		0.761379	SCALE	A	0.942904	SCALE	A
		0.242582	raw		0.50525	raw		0.647326	SCALE	A	0.886162	SCALE	A
		0.265386	raw		0.50725	raw		0.387328	SCALE	A	0.763621	SCALE	A
		0.286667	raw		0.5125	raw		0.81163	SCALE	A	0.949884	SCALE	A
		0.3064	raw		0.505	raw		0.691679	SCALE	A	0.92015	SCALE	A
		0.243579	raw		0.5045	raw		0.611036	SCALE	A	0.884233	SCALE	A
		0.249257	raw		0.503	raw		0.678798	SCALE	A	0.907032	SCALE	A
		0.248728	raw		0.50575	raw		0.707597	SCALE	A	0.915747	SCALE	A
		0.292133	raw		0.50625	raw		0.727502	SCALE	A	0.927846	SCALE	A
		0.254057	raw		0.50525	raw		0.654205	SCALE	A	0.914867	SCALE	A
		0.280414	raw		0.50525	raw		0.517321	SCALE	A	0.826336	SCALE	A
		0.280414	raw		0.50525	raw		0.736536	SCALE	A	0.928024	SCALE	A
		0.250857	raw		0.50375	raw		0.776296	SCALE	A	0.943625	SCALE	A
		0.248364	raw		0.505	raw		0.616487	SCALE	A	0.889153	SCALE	A
		0.262372	raw		0.504	raw		0.548866	SCALE	A	0.871406	SCALE	A
		0.243762	raw		0.506	raw		0.442338	SCALE	A	0.792664	SCALE	A
		0.250889	raw		0.50525	raw		0.669972	SCALE	A	0.895518	SCALE	A
		0.242058	raw		0.50575	raw		0.712103	SCALE	A	0.922071	SCALE	A
		0.234951	raw		0.5035	raw		0.623253	SCALE	A	0.880652	SCALE	A
		0.256231	raw		0.50575	raw		0.768432	SCALE	A	0.934603	SCALE	A
		0.252361	raw		0.5035	raw		0.777113	SCALE	A	0.94323	SCALE	A
		0.263446	raw		0.50525	raw		0.601071	SCALE	A	0.892785	SCALE	A
		0.286071	raw		0.5065	raw		0.562228	SCALE	A	0.880008	SCALE	A
		0.258127	raw		0.50525	raw		0.458235	SCALE	A	0.819119	SCALE	A
		0.239752	raw		0.50325	raw		0.777606	SCALE	A	0.936472	SCALE	A
		0.26825	raw		0.50675	raw		0.371977	SCALE	A	0.748802	SCALE	A
		0.273067	raw		0.504	raw		0.80767	SCALE	A	0.947968	SCALE	A
		0.258626	raw		0.508	raw		0.506368	SCALE	A	0.848568	SCALE	A
		0.251068	raw		0.50725	raw		0.629574	SCALE	A	0.894657	SCALE	A
		0.244205	raw		0.5055	raw		0.716677	SCALE	A	0.930159	SCALE	A
		0.271574	raw		0.507	raw		0.739713	SCALE	A	0.931946	SCALE	A
		0.257033	raw		0.5055	raw		0.564891	SCALE	A	0.862681	SCALE	A
		0.23077	raw		0.50275	raw		0.752412	SCALE	A	0.940601	SCALE	A
		0.26425	raw		0.5045	raw		0.800745	SCALE	A	0.944392	SCALE	A
		0.26929	raw		0.50475	raw		0.768207	SCALE	A	0.936555	SCALE	A
		0.259515	raw		0.50425	raw		0.523286	SCALE	A	0.843157	SCALE	A
		0.24083	raw		0.504	raw		0.628528	SCALE	A	0.897757	SCALE	A
		0.252944	raw		0.506	raw		0.452642	SCALE	A	0.817565	SCALE	A
		0.257352	raw		0.50975	raw		0.711892	SCALE	A	0.916452	SCALE	A
		0.248455	raw		0.50475	raw		0.715348	SCALE	A	0.923228	SCALE	A
		0.250857	raw		0.50375	raw		0.646338	SCALE	A	0.886062	SCALE	A
		0.273067	raw		0.504	raw		0.555881	SCALE	A	0.845549	SCALE	A
		0.262372	raw		0.504	raw		0.37369	SCALE	A	0.746496	SCALE	A
		0.275467	raw		0.5055	raw		0.75522	SCALE	A	0.938365	SCALE	A
		0.255267	raw		0.50625	raw		0.834591	SCALE	A	0.952703	SCALE	A
		0.259515	raw		0.50425	raw		0.644015	SCALE	A	0.906112	SCALE	A
		0.274667	raw		0.505	raw		0.651	SCALE	A	0.904395	SCALE	A
		0.263446	raw		0.50525	raw		0.817728	SCALE	A	0.956241	SCALE	A
		0.239119	raw		0.504	raw		0.608686	SCALE	A	0.87896	SCALE	A
		0.246294	raw		0.50675	raw		0.755936	SCALE	A	0.931773	SCALE	A
		0.242388	raw		0.50475	raw		0.636807	SCALE	A	0.891069	SCALE	A
		0.244774	raw		0.506	raw		0.450233	SCALE	A	0.816414	SCALE	A
		0.258255	raw		0.50625	raw		0.562912	SCALE	A	0.862194	SCALE	A
		0.260152	raw		0.50675	raw		0.747456	SCALE	A	0.932019	SCALE	A
		0.253509	raw		0.5055	raw		0.725812	SCALE	A	0.917689	SCALE	A
		0.316333	raw		0.5065	raw		0.722439	SCALE	A	0.927101	SCALE	A
		0.2362	raw		0.5035	raw		0.64394	SCALE	A	0.899941	SCALE	A
		0.2426	raw		0.5055	raw		0.825251	SCALE	A	0.958376	SCALE	A
		0.251068	raw		0.50725	raw		0.392797	SCALE	A	0.774331	SCALE	A
		0.261354	raw		0.5075	raw		0.594503	SCALE	A	0.882071	SCALE	A
		0.292203	raw		0.51175	raw		0.634279	SCALE	A	0.9002	SCALE	A
		0.214022	raw		0.49925	raw		0.724213	SCALE	A	0.927472	SCALE	A
		0.263446	raw		0.50525	raw		0.804563	SCALE	A	0.95072	SCALE	A
		0.253164	raw		0.507	raw		0.643855	SCALE	A	0.90656	SCALE	A
		0.263374	raw		0.506	raw		0.691471	SCALE	A	0.920669	SCALE	A
		0.249711	raw		0.5065	raw		0.762085	SCALE	A	0.935281	SCALE	A
		0.249135	raw		0.50425	raw		0.673806	SCALE	A	0.904647	SCALE	A
		0.251704	raw		0.50475	raw		0.679321	SCALE	A	0.917042	SCALE	A
		0.243275	raw		0.50425	raw		0.643205	SCALE	A	0.895791	SCALE	A
		0.2596	raw		0.505	raw		0.752857	SCALE	A	0.937998	SCALE	A
		0.265162	raw		0.50575	raw		0.540016	SCALE	A	0.832589	SCALE	A
		0.242582	raw		0.50525	raw		0.593054	SCALE	A	0.895345	SCALE	A
		0.257131	raw		0.50825	raw		0.730301	SCALE	A	0.919911	SCALE	A
		0.258127	raw		0.50525	raw		0.726195	SCALE	A	0.925691	SCALE	A
		0.252944	raw		0.506	raw		0.536201	scBFA	A	0.839194	scBFA	A
		0.246413	raw		0.50525	raw		0.507723	scBFA	A	0.824484	scBFA	A
		0.2664	raw		0.50375	raw		0.536486	scBFA	A	0.861137	scBFA	A
		0.2596	raw		0.505	raw		0.5654	scBFA	A	0.834441	scBFA	A
		0.260585	raw		0.50925	raw		0.581735	scBFA	A	0.870185	scBFA	A
		0.260948	raw		0.5065	raw		0.559601	scBFA	A	0.834227	scBFA	A
		0.247144	raw		0.50575	raw		0.529218	scBFA	A	0.851892	scBFA	A
		0.223104	raw		0.5005	raw		0.489399	scBFA	A	0.80414	scBFA	A
		0.274667	raw		0.505	raw		0.380738	scBFA	A	0.720619	scBFA	A
		0.263374	raw		0.506	raw		0.294946	scBFA	A	0.621403	scBFA	A
		0.255059	raw		0.504	raw		0.44748	scBFA	A	0.783962	scBFA	A
		0.265162	raw		0.50575	raw		0.628779	scBFA	A	0.88448	scBFA	A
		0.296876	raw		0.50475	raw		0.494948	scBFA	A	0.821707	scBFA	A
		0.273867	raw		0.5045	raw		0.463645	scBFA	A	0.789169	scBFA	A
		0.276267	raw		0.506	raw		0.606305	scBFA	A	0.85929	scBFA	A
		0.2572	raw		0.50375	raw		0.437905	scBFA	A	0.767735	scBFA	A
		0.273046	raw		0.5105	raw		0.264204	scBFA	A	0.612553	scBFA	A
		0.265162	raw		0.50575	raw		0.51912	scBFA	A	0.809398	scBFA	A
		0.260246	raw		0.5035	raw		0.492339	scBFA	A	0.826318	scBFA	A
		0.241161	raw		0.50475	raw		0.40167	scBFA	A	0.753902	scBFA	A
		0.256841	raw		0.50775	raw		0.459324	scBFA	A	0.787329	scBFA	A
		0.261354	raw		0.5075	raw		0.496474	scBFA	A	0.799337	scBFA	A
		0.224985	raw		0.502	raw		0.571176	scBFA	A	0.846556	scBFA	A
		0.2596	raw		0.505	raw		0.604386	scBFA	A	0.868992	scBFA	A
		0.238473	raw		0.50375	raw		0.51055	scBFA	A	0.814576	scBFA	A
		0.253537	raw		0.50425	raw		0.566365	scBFA	A	0.838583	scBFA	A
		0.238479	raw		0.50475	raw		0.449866	scBFA	A	0.76675	scBFA	A
		0.270565	raw		0.50525	raw		0.480318	scBFA	A	0.784622	scBFA	A
		0.245817	raw		0.50425	raw		0.527314	scBFA	A	0.828585	scBFA	A
		0.288218	raw		0.5045	raw		0.462424	scBFA	A	0.789067	scBFA	A
		0.274667	raw		0.505	raw		0.52382	scBFA	A	0.826132	scBFA	A
		0.249333	raw		0.50625	raw		0.531017	scBFA	A	0.830519	scBFA	A
		0.271762	raw		0.50575	raw		0.38741	scBFA	A	0.726584	scBFA	A
		0.220282	raw		0.50125	raw		0.518099	scBFA	A	0.818135	scBFA	A
		0.236788	raw		0.504	raw		0.560123	scBFA	A	0.860334	scBFA	A
		0.280675	raw		0.50575	raw		0.566595	scBFA	A	0.83984	scBFA	A
		0.265943	raw		0.505	raw		0.561054	scBFA	A	0.844641	scBFA	A
		0.2463	raw		0.50375	raw		0.49932	scBFA	A	0.818543	scBFA	A
		0.255059	raw		0.504	raw		0.585115	scBFA	A	0.8658	scBFA	A
		0.251704	raw		0.50475	raw		0.447506	scBFA	A	0.771877	scBFA	A
		0.252944	raw		0.506	raw		0.500832	scBFA	A	0.809721	scBFA	A
		0.260246	raw		0.5035	raw		0.557361	scBFA	A	0.846683	scBFA	A
		0.273991	raw		0.50675	raw		0.564177	scBFA	A	0.842467	scBFA	A
		0.235741	raw		0.50425	raw		0.545148	scBFA	A	0.836192	scBFA	A
		0.262	raw		0.50625	raw		0.395395	scBFA	A	0.732942	scBFA	A
		0.2664	raw		0.50375	raw		0.520558	scBFA	A	0.808058	scBFA	A
		0.265943	raw		0.505	raw		0.513547	scBFA	A	0.82876	scBFA	A
		0.257033	raw		0.5055	raw		0.465191	scBFA	A	0.784328	scBFA	A
		0.248364	raw		0.505	raw		0.456006	scBFA	A	0.795548	scBFA	A
		0.262889	raw		0.5105	raw		0.438819	scBFA	A	0.77905	scBFA	A
		0.237688	raw		0.50425	raw		0.414758	scBFA	A	0.745681	scBFA	A
		0.251135	raw		0.5065	raw		0.600784	scBFA	A	0.873123	scBFA	A
		0.242946	raw		0.5035	raw		0.45878	scBFA	A	0.799628	scBFA	A
		0.293185	raw		0.50575	raw		0.490149	scBFA	A	0.782625	scBFA	A
		0.229187	raw		0.50275	raw		0.479684	scBFA	A	0.800103	scBFA	A
		0.2463	raw		0.50375	raw		0.448664	scBFA	A	0.780814	scBFA	A
		0.272267	raw		0.5035	raw		0.308291	scBFA	A	0.652875	scBFA	A
		0.2402	raw		0.50475	raw		0.389288	scBFA	A	0.725348	scBFA	A
		0.262372	raw		0.504	raw		0.524704	scBFA	A	0.842446	scBFA	A
		0.256217	raw		0.5085	raw		0.548835	scBFA	A	0.843808	scBFA	A
		0.231048	raw		0.503	raw		0.482288	scBFA	A	0.782093	scBFA	A
		0.228977	raw		0.50275	raw		0.498345	scBFA	A	0.820272	scBFA	A
		0.286076	raw		0.507	raw		0.483754	scBFA	A	0.808068	scBFA	A
		0.22399	raw		0.502	raw		0.601657	scBFA	A	0.886053	scBFA	A
		0.260948	raw		0.5065	raw		0.560681	scBFA	A	0.835543	scBFA	A
		0.258626	raw		0.508	raw		0.282756	scBFA	A	0.61444	scBFA	A
		0.276267	raw		0.506	raw		0.528741	scBFA	A	0.832063	scBFA	A
		0.273991	raw		0.50675	raw		0.608125	scBFA	A	0.877131	scBFA	A
		0.296876	raw		0.50475	raw		0.617617	scBFA	A	0.871545	scBFA	A
		0.238479	raw		0.50475	raw		0.508173	scBFA	A	0.813763	scBFA	A
		0.254548	raw		0.50325	raw		0.472614	scBFA	A	0.770112	scBFA	A
		0.251704	raw		0.50475	raw		0.494604	scBFA	A	0.80128	scBFA	A
		0.246753	raw		0.5055	raw		0.433578	scBFA	A	0.790357	scBFA	A
		0.263374	raw		0.506	raw		0.466156	scBFA	A	0.791239	scBFA	A
		0.272267	raw		0.5035	raw		0.498786	scBFA	A	0.797963	scBFA	A
		0.26425	raw		0.5045	raw		0.265221	scBFA	A	0.589852	scBFA	A
		0.252862	raw		0.50625	raw		0.585089	scBFA	A	0.87776	scBFA	A
		0.233467	raw		0.50375	raw		0.513021	scBFA	A	0.815943	scBFA	A
		0.232968	raw		0.50325	raw		0.395464	scBFA	A	0.737552	scBFA	A
		0.221045	raw		0.5015	raw		0.499992	scBFA	A	0.799184	scBFA	A
		0.259515	raw		0.50425	raw		0.339601	scBFA	A	0.684189	scBFA	A
		0.2806	raw		0.50375	raw		0.526635	scBFA	A	0.819242	scBFA	A
		0.2806	raw		0.50375	raw		0.493144	scBFA	A	0.806759	scBFA	A
		0.216957	raw		0.501	raw		0.494815	scBFA	A	0.804952	scBFA	A
		0.246753	raw		0.5055	raw		0.566794	scBFA	A	0.844259	scBFA	A
		0.245929	raw		0.50475	raw		0.512471	scBFA	A	0.808141	scBFA	A
		0.277867	raw		0.507	raw		0.51433	scBFA	A	0.810854	scBFA	A
		0.263374	raw		0.506	raw		0.501208	scBFA	A	0.806614	scBFA	A
		0.227867	raw		0.5025	raw		0.516712	scBFA	A	0.825788	scBFA	A
		0.260246	raw		0.5035	raw		0.454348	scBFA	A	0.770969	scBFA	A
		0.300044	raw		0.50425	raw		0.449332	scBFA	A	0.763357	scBFA	A
		0.248364	raw		0.505	raw		0.492498	scBFA	A	0.814087	scBFA	A
		0.255059	raw		0.504	raw		0.376252	scBFA	A	0.732161	scBFA	A
		0.252457	raw		0.5045	raw		0.494194	scBFA	A	0.815304	scBFA	A
		0.223383	raw		0.50175	raw		0.450363	scBFA	A	0.780795	scBFA	A
		0.247825	raw		0.50325	raw		0.641216	scBFA	A	0.894652	scBFA	A
		0.248521	raw		0.5055	raw		0.304857	scBFA	A	0.644522	scBFA	A
		0.272267	raw		0.5035	raw		0.517179	scBFA	A	0.829427	scBFA	A
		0.245929	raw		0.50475	raw		0.341355	scBFA	A	0.693313	scBFA	A
		0.270565	raw		0.50525	raw		0.402253	scBFA	A	0.705873	scBFA	A
		0.255941	raw		0.50475	raw		0.397987	scBFA	A	0.722316	scBFA	A
		0.243053	raw		0.504	raw		0.545302	scBFA	A	0.857573	scBFA	A
		0.288218	raw		0.5045	raw		0.545991	scBFA	A	0.839504	scBFA	A
		0.296876	raw		0.50475	raw		0.447588	scBFA	A	0.770959	scBFA	A
		0.254548	raw		0.50325	raw		0.481369	scBFA	A	0.783674	scBFA	A
		0.224047	raw		0.5015	raw		0.440144	scBFA	A	0.751053	scBFA	A
		0.258127	raw		0.50525	raw		0.568463	scBFA	A	0.843136	scBFA	A
		0.242056	raw		0.5055	raw		0.555496	scBFA	A	0.838896	scBFA	A
		0.263743	raw		0.50675	raw		0.588582	scBFA	A	0.867925	scBFA	A
		0.237917	raw		0.50475	raw		0.522399	scBFA	A	0.819909	scBFA	A
		0.221263	raw		0.50125	raw		0.606901	scBFA	A	0.880792	scBFA	A
		0.272267	raw		0.5035	raw		0.388761	scBFA	A	0.725194	scBFA	A
		0.273991	raw		0.50675	raw		0.508232	scBFA	A	0.823393	scBFA	A
		0.232279	raw		0.5035	raw		0.394209	scBFA	A	0.739541	scBFA	A
		0.250889	raw		0.50525	raw		0.526408	scBFA	A	0.819637	scBFA	A
		0.257449	raw		0.5045	raw		0.504235	scBFA	A	0.80325	scBFA	A
		0.263374	raw		0.506	raw		0.558527	scBFA	A	0.826003	scBFA	A
		0.251068	raw		0.50725	raw		0.521573	scBFA	A	0.8342	scBFA	A
		0.244849	raw		0.50575	raw		0.507018	scBFA	A	0.823597	scBFA	A
		0.239579	raw		0.503	raw		0.432601	scBFA	A	0.768956	scBFA	A
		0.271007	raw		0.50775	raw		0.588542	scBFA	A	0.868397	scBFA	A
		0.26425	raw		0.5045	raw		0.459361	scBFA	A	0.789872	scBFA	A
		0.241832	raw		0.5045	raw		0.515087	scBFA	A	0.807567	scBFA	A
		0.254844	raw		0.505	raw		0.448901	scBFA	A	0.763747	scBFA	A
		0.280277	raw		0.50475	raw		0.428035	scBFA	A	0.754746	scBFA	A
		0.236118	raw		0.50425	raw		0.475648	scBFA	A	0.799213	scBFA	A
		0.2568	raw		0.5075	raw		0.404141	scBFA	A	0.755085	scBFA	A
		0.231054	raw		0.50325	raw		0.491279	scBFA	A	0.799602	scBFA	A
		0.252361	raw		0.5035	raw		0.550085	scBFA	A	0.835698	scBFA	A
		0.253537	raw		0.50425	raw		0.500904	scBFA	A	0.797238	scBFA	A
		0.248521	raw		0.5055	raw		0.39258	scBFA	A	0.71244	scBFA	A
		0.300044	raw		0.50425	raw		0.486809	scBFA	A	0.825429	scBFA	A
		0.246133	raw		0.505	raw		0.500098	scBFA	A	0.809785	scBFA	A
		0.273067	raw		0.504	raw		0.365212	scBFA	A	0.730937	scBFA	A
		0.241649	raw		0.5055	raw		0.570093	scBFA	A	0.852637	scBFA	A
		0.265254	raw		0.50825	raw		0.537579	scBFA	A	0.838054	scBFA	A
		0.231607	raw		0.50325	raw		0.515271	scBFA	A	0.819401	scBFA	A
		0.2402	raw		0.50475	raw		0.393394	scBFA	A	0.735514	scBFA	A
		0.331273	raw		0.5035	raw		0.564754	scBFA	A	0.836015	scBFA	A
		0.248364	raw		0.505	raw		0.622707	scBFA	A	0.889934	scBFA	A
		0.23588	raw		0.50425	raw		0.359815	scBFA	A	0.729763	scBFA	A
		0.242933	raw		0.50375	raw		0.467462	scBFA	A	0.802828	scBFA	A
		0.248364	raw		0.505	raw		0.471229	scBFA	A	0.787276	scBFA	A
		0.257449	raw		0.5045	raw		0.558611	scBFA	A	0.838182	scBFA	A
		0.266942	raw		0.50775	raw		0.52331	scBFA	A	0.829183	scBFA	A
		0.260136	raw		0.50575	raw		0.479773	scBFA	A	0.79639	scBFA	A
		0.246753	raw		0.5055	raw		0.484033	scBFA	A	0.806501	scBFA	A
		0.24117	raw		0.5055	raw		0.440436	scBFA	A	0.766155	scBFA	A
		0.265162	raw		0.50575	raw		0.520548	scBFA	A	0.83547	scBFA	A
		0.325422	raw		0.50275	raw		0.426199	scBFA	A	0.763381	scBFA	A
		0.233647	raw		0.50375	raw		0.480058	scBFA	A	0.79848	scBFA	A
		0.232613	raw		0.5035	raw		0.565902	scBFA	A	0.859699	scBFA	A
		0.223155	raw		0.50175	raw		0.438363	scBFA	A	0.780157	scBFA	A
		0.261578	raw		0.50475	raw		0.470155	scBFA	A	0.796935	scBFA	A
		0.250857	raw		0.50375	raw		0.436308	scBFA	A	0.757194	scBFA	A
		0.243053	raw		0.504	raw		0.438671	scBFA	A	0.757495	scBFA	A
		0.264691	raw		0.50325	raw		0.443223	scBFA	A	0.779476	scBFA	A
		0.2322	raw		0.50225	raw		0.306802	scBFA	A	0.649263	scBFA	A
		0.229187	raw		0.50275	raw		0.471466	scBFA	A	0.787596	scBFA	A
		0.2386	raw		0.50425	raw		0.387879	scBFA	A	0.71642	scBFA	A
		0.252457	raw		0.5045	raw		0.48668	scBFA	A	0.778315	scBFA	A
		0.288218	raw		0.5045	raw		0.467704	scBFA	A	0.786424	scBFA	A
		0.259515	raw		0.50425	raw		0.61857	scBFA	A	0.865044	scBFA	A
		0.237688	raw		0.50425	raw		0.471103	scBFA	A	0.785863	scBFA	A
		0.235029	raw		0.50375	raw		0.485261	scBFA	A	0.806347	scBFA	A
		0.232821	raw		0.5035	raw		0.515959	scBFA	A	0.825358	scBFA	A
		0.246133	raw		0.505	raw		0.587491	scBFA	A	0.845655	scBFA	A
		0.235453	raw		0.504	raw		0.476554	scBFA	A	0.810128	scBFA	A
		0.244331	raw		0.50275	raw		0.592129	scBFA	A	0.878243	scBFA	A
		0.228365	raw		0.50225	raw		0.441129	scBFA	A	0.791054	scBFA	A
		0.286419	raw		0.508	raw		0.585561	scBFA	A	0.850045	scBFA	A
		0.246889	raw		0.5035	raw		0.416194	scBFA	A	0.775673	scBFA	A
		0.241832	raw		0.5045	raw		0.498956	scBFA	A	0.798065	scBFA	A
		0.243135	raw		0.50325	raw		0.624824	scBFA	A	0.885437	scBFA	A
		0.265162	raw		0.50575	raw		0.500034	scBFA	A	0.818676	scBFA	A
		0.23726	raw		0.50325	raw		0.546872	scBFA	A	0.851374	scBFA	A
		0.2872	raw		0.505	raw		0.520397	scBFA	A	0.821734	scBFA	A
		0.242933	raw		0.50375	raw		0.437514	scBFA	A	0.770664	scBFA	A
		0.225665	raw		0.50225	raw		0.385801	scBFA	A	0.739698	scBFA	A
		0.2664	raw		0.50375	raw		0.475807	scBFA	A	0.797215	scBFA	A
		0.246413	raw		0.50525	raw		0.402183	scBFA	A	0.763926	scBFA	A
		0.2269	raw		0.5025	raw		0.348267	scBFA	A	0.670858	scBFA	A
		0.245817	raw		0.50425	raw		0.332703	scBFA	A	0.671829	scBFA	A
		0.2572	raw		0.50375	raw		0.405046	scBFA	A	0.73324	scBFA	A
		0.271467	raw		0.503	raw		0.514157	scBFA	A	0.824719	scBFA	A
		0.228711	raw		0.50275	raw		0.488747	scBFA	A	0.799776	scBFA	A
		0.229703	raw		0.503	raw		0.504412	scBFA	A	0.799503	scBFA	A
		0.2923	raw		0.5035	raw		0.415794	scBFA	A	0.733193	scBFA	A
		0.255657	raw		0.506	raw		0.446176	scBFA	A	0.755226	scBFA	A
		0.261578	raw		0.50475	raw		0.45767	scBFA	A	0.78203	scBFA	A
		0.227448	raw		0.50125	raw		0.481377	scBFA	A	0.81571	scBFA	A
		0.24083	raw		0.504	raw		0.304782	scBFA	A	0.645807	scBFA	A
		0.267914	raw		0.50425	raw		0.49645	scBFA	A	0.81727	scBFA	A
		0.249826	raw		0.504	raw		0.526763	scBFA	A	0.811319	scBFA	A
		0.253151	raw		0.50575	raw		0.439216	scBFA	A	0.771925	scBFA	A
		0.2572	raw		0.50375	raw		0.538646	scBFA	A	0.831228	scBFA	A
		0.225042	raw		0.5015	raw		0.454212	scBFA	A	0.783217	scBFA	A
		0.243579	raw		0.5045	raw		0.352796	scBFA	A	0.699636	scBFA	A
		0.243275	raw		0.50425	raw		0.444504	scBFA	A	0.762855	scBFA	A
		0.23726	raw		0.50325	raw		0.528626	scBFA	A	0.83402	scBFA	A
		0.251433	raw		0.50275	raw		0.379097	scBFA	A	0.735596	scBFA	A
		0.247657	raw		0.50225	raw		0.401606	scBFA	A	0.742237	scBFA	A
		0.236205	raw		0.50275	raw		0.654641	scBFA	A	0.889226	scBFA	A
		0.23523	raw		0.502	raw		0.295821	scBFA	A	0.645705	scBFA	A
		0.2378	raw		0.504	raw		0.53314	scBFA	A	0.83115	scBFA	A
		0.245337	raw		0.5055	raw		0.494554	scBFA	A	0.817047	scBFA	A
		0.254057	raw		0.50525	raw		0.475778	scBFA	A	0.786655	scBFA	A
		0.234679	raw		0.504	raw		0.499658	scBFA	A	0.8341	scBFA	A
		0.2664	raw		0.50375	raw		0.543091	scBFA	A	0.826615	scBFA	A
		0.273867	raw		0.5045	raw		0.510696	scBFA	A	0.819577	scBFA	A
		0.233	raw		0.5025	raw		0.529262	scBFA	A	0.846543	scBFA	A
		0.232613	raw		0.5035	raw		0.514364	scBFA	A	0.815891	scBFA	A
		0.224279	raw		0.50175	raw		0.461996	scBFA	A	0.7884	scBFA	A
		0.255941	raw		0.50475	raw		0.5326	scBFA	A	0.833332	scBFA	A
		0.245337	raw		0.5055	raw		0.356512	scBFA	A	0.703908	scBFA	A
		0.234621	raw		0.504	raw		0.481863	scBFA	A	0.780266	scBFA	A
		0.251433	raw		0.50275	raw		0.517687	scBFA	A	0.828885	scBFA	A
		0.245929	raw		0.50475	raw		0.502448	scBFA	A	0.80724	scBFA	A
		0.236205	raw		0.50275	raw		0.501426	scBFA	A	0.79679	scBFA	A
		0.263374	raw		0.506	raw		0.492161	scBFA	A	0.798133	scBFA	A
		0.24805	raw		0.50625	raw		0.447475	scBFA	A	0.78184	scBFA	A
		0.2392	raw		0.505	raw		0.513446	scBFA	A	0.825053	scBFA	A
		0.244774	raw		0.506	raw		0.528792	scBFA	A	0.811219	scBFA	A
		0.255267	raw		0.50625	raw		0.549526	scBFA	A	0.841173	scBFA	A
		0.255059	raw		0.504	raw		0.331013	scBFA	A	0.69197	scBFA	A
		0.239553	raw		0.50275	raw		0.560086	scBFA	A	0.851561	scBFA	A
		0.235877	raw		0.50375	raw		0.519632	scBFA	A	0.803532	scBFA	A
		0.236995	raw		0.50425	raw		0.392063	scBFA	A	0.725726	scBFA	A
		0.262695	raw		0.50275	raw		0.573336	scBFA	A	0.855093	scBFA	A
		0.255941	raw		0.50475	raw		0.491932	scBFA	A	0.822535	scBFA	A
		0.2664	raw		0.50375	raw		0.623076	scBFA	A	0.867187	scBFA	A
		0.229636	raw		0.503	raw		0.598996	scBFA	A	0.870373	scBFA	A
		0.257257	raw		0.50675	raw		0.440583	scBFA	A	0.787646	scBFA	A
		0.281271	raw		0.50325	raw		0.373728	scBFA	A	0.702256	scBFA	A
		0.244835	raw		0.50525	raw		0.486172	scBFA	A	0.804825	scBFA	A
		0.245815	raw		0.5045	raw		0.442748	scBFA	A	0.797737	scBFA	A
		0.2394	raw		0.5045	raw		0.419453	scBFA	A	0.75678	scBFA	A
		0.278036	raw		0.50875	raw		0.52881	scBFA	A	0.829819	scBFA	A
		0.264687	raw		0.5085	raw		0.432162	scBFA	A	0.768166	scBFA	A
		0.231656	raw		0.50325	raw		0.523229	scBFA	A	0.840763	scBFA	A
		0.227086	raw		0.5025	raw		0.357677	scBFA	A	0.7191	scBFA	A
		0.253537	raw		0.50425	raw		0.478276	scBFA	A	0.785555	scBFA	A
		0.234007	raw		0.50325	raw		0.477496	scBFA	A	0.798999	scBFA	A
		0.280414	raw		0.50525	raw		0.493308	scBFA	A	0.806215	scBFA	A
		0.23135	raw		0.50325	raw		0.47857	scBFA	A	0.77933	scBFA	A
		0.250857	raw		0.50375	raw		0.483921	scBFA	A	0.785971	scBFA	A
		0.250857	raw		0.50375	raw		0.479695	scBFA	A	0.797085	scBFA	A
		0.22399	raw		0.502	raw		0.401385	scBFA	A	0.762383	scBFA	A
		0.251704	raw		0.50475	raw		0.552144	scBFA	A	0.827777	scBFA	A
		0.263446	raw		0.50525	raw		0.367421	scBFA	A	0.716548	scBFA	A
		0.242388	raw		0.50475	raw		0.395444	scBFA	A	0.739631	scBFA	A
		0.273867	raw		0.5045	raw		0.538117	scBFA	A	0.83595	scBFA	A
		0.243948	raw		0.50475	raw		0.512044	scBFA	A	0.838665	scBFA	A
		0.243564	raw		0.503	raw		0.479523	scBFA	A	0.806105	scBFA	A
		0.237688	raw		0.50425	raw		0.507259	scBFA	A	0.816685	scBFA	A
		0.240466	raw		0.5045	raw		0.478035	scBFA	A	0.797805	scBFA	A
		0.22836	raw		0.50275	raw		0.447279	scBFA	A	0.804231	scBFA	A
		0.251704	raw		0.50475	raw		0.480246	scBFA	A	0.790142	scBFA	A
		0.242946	raw		0.5035	raw		0.584648	scBFA	A	0.860904	scBFA	A
		0.231002	raw		0.50325	raw		0.363502	scBFA	A	0.69062	scBFA	A
		0.2362	raw		0.5035	raw		0.517979	scBFA	A	0.830697	scBFA	A
		0.249826	raw		0.504	raw		0.594113	scBFA	A	0.858887	scBFA	A
		0.255941	raw		0.50475	raw		0.536292	scBFA	A	0.843343	scBFA	A
		0.223383	raw		0.50175	raw		0.401381	scBFA	A	0.72749	scBFA	A
		0.24083	raw		0.504	raw		0.444301	scBFA	A	0.777397	scBFA	A
		0.254057	raw		0.50525	raw		0.453331	scBFA	A	0.788548	scBFA	A
		0.261578	raw		0.50475	raw		0.381059	scBFA	A	0.738827	scBFA	A
		0.256991	raw		0.507	raw		0.44176	scBFA	A	0.777742	scBFA	A
		0.243135	raw		0.50325	raw		0.591074	scBFA	A	0.861292	scBFA	A
		0.222294	raw		0.50175	raw		0.536789	scBFA	A	0.84131	scBFA	A
		0.250764	raw		0.506	raw		0.499287	scBFA	A	0.794183	scBFA	A
		0.26929	raw		0.50475	raw		0.406629	scBFA	A	0.724336	scBFA	A
		0.272267	raw		0.5035	raw		0.46895	scBFA	A	0.801059	scBFA	A
		0.2322	raw		0.50225	raw		0.53862	scBFA	A	0.843846	scBFA	A
		0.244331	raw		0.50275	raw		0.434561	scBFA	A	0.75645	scBFA	A
		0.23077	raw		0.50275	raw		0.527997	scBFA	A	0.847228	scBFA	A
		0.227086	raw		0.5025	raw		0.450514	scBFA	A	0.763814	scBFA	A
		0.252361	raw		0.5035	raw		0.580099	scBFA	A	0.850657	scBFA	A
		0.232203	raw		0.50325	raw		0.529832	scBFA	A	0.818779	scBFA	A
		0.218892	raw		0.50125	raw		0.367607	scBFA	A	0.724615	scBFA	A
		0.2338	raw		0.50275	raw		0.440235	scBFA	A	0.786771	scBFA	A
		0.250697	raw		0.50575	raw		0.495982	scBFA	A	0.826735	scBFA	A
		0.236482	raw		0.50425	raw		0.417426	scBFA	A	0.724802	scBFA	A
		0.265162	raw		0.50575	raw		0.532806	scBFA	A	0.830776	scBFA	A
		0.234012	raw		0.5035	raw		0.51854	scBFA	A	0.821571	scBFA	A
		0.255059	raw		0.504	raw		0.431339	scBFA	A	0.753873	scBFA	A
		0.214569	raw		0.50075	raw		0.537978	scBFA	A	0.828407	scBFA	A
		0.2463	raw		0.50375	raw		0.471464	scBFA	A	0.80728	scBFA	A
		0.239457	raw		0.50475	raw		0.424423	scBFA	A	0.785713	scBFA	A
		0.226965	raw		0.5025	raw		0.57518	scBFA	A	0.862262	scBFA	A
		0.2548	raw		0.5025	raw		0.576505	scBFA	A	0.854199	scBFA	A
		0.250889	raw		0.50525	raw		0.531215	scBFA	A	0.85219	scBFA	A
		0.236788	raw		0.504	raw		0.479441	scBFA	A	0.78272	scBFA	A
		0.255657	raw		0.506	raw		0.48379	scBFA	A	0.817469	scBFA	A
		0.265943	raw		0.505	raw		0.440674	scBFA	A	0.790015	scBFA	A
		0.261563	raw		0.5055	raw		0.455566	scBFA	A	0.778568	scBFA	A
		0.221543	raw		0.5015	raw		0.458693	scBFA	A	0.787275	scBFA	A
		0.235029	raw		0.50375	raw		0.375791	scBFA	A	0.703344	scBFA	A
		0.226933	raw		0.5025	raw		0.545931	scBFA	A	0.831748	scBFA	A
		0.238012	raw		0.50475	raw		0.540654	scBFA	A	0.83543	scBFA	A
		0.238479	raw		0.50475	raw		0.49873	scBFA	A	0.803164	scBFA	A
		0.258127	raw		0.50525	raw		0.534051	scBFA	A	0.826334	scBFA	A
		0.260246	raw		0.5035	raw		0.471223	scBFA	A	0.783257	scBFA	A
		0.2404	raw		0.50375	raw		0.295844	scBFA	A	0.626765	scBFA	A
		0.235453	raw		0.504	raw		0.495097	scBFA	A	0.815961	scBFA	A
		0.249826	raw		0.504	raw		0.441454	scBFA	A	0.776219	scBFA	A
		0.244037	raw		0.50575	raw		0.446132	scBFA	A	0.774854	scBFA	A
		0.247579	raw		0.506	raw		0.555542	scBFA	A	0.835076	scBFA	A
		0.260136	raw		0.50575	raw		0.639237	scBFA	A	0.871874	scBFA	A
		0.239733	raw		0.5025	raw		0.46721	scBFA	A	0.794494	scBFA	A
		0.249257	raw		0.503	raw		0.400537	scBFA	A	0.767362	scBFA	A
		0.2298	raw		0.5015	raw		0.435614	scBFA	A	0.782115	scBFA	A
		0.296876	raw		0.50475	raw		0.420514	scBFA	A	0.754716	scBFA	A
		0.228295	raw		0.50275	raw		0.383175	scBFA	A	0.728842	scBFA	A
		0.23093	raw		0.50325	raw		0.39661	scBFA	A	0.727471	scBFA	A
		0.2923	raw		0.5035	raw		0.476126	scBFA	A	0.802149	scBFA	A
		0.237	raw		0.50375	raw		0.503633	scBFA	A	0.825603	scBFA	A
		0.272267	raw		0.5035	raw		0.438185	scBFA	A	0.766373	scBFA	A
		0.2463	raw		0.50375	raw		0.46097	scBFA	A	0.791755	scBFA	A
		0.250697	raw		0.50575	raw		0.396415	scBFA	A	0.749432	scBFA	A
		0.222834	raw		0.50175	raw		0.525583	scBFA	A	0.821404	scBFA	A
		0.239579	raw		0.503	raw		0.485954	scBFA	A	0.790211	scBFA	A
		0.2322	raw		0.50225	raw		0.542512	scBFA	A	0.836672	scBFA	A
		0.253509	raw		0.5055	raw		0.516575	scBFA	A	0.826209	scBFA	A
		0.236995	raw		0.50425	raw		0.483469	scBFA	A	0.812012	scBFA	A
		0.2392	raw		0.505	raw		0.442868	scBFA	A	0.776187	scBFA	A
		0.246847	raw		0.507	raw		0.373631	scBFA	A	0.705204	scBFA	A
		0.229785	raw		0.503	raw		0.455709	scBFA	A	0.775515	scBFA	A
		0.224103	raw		0.502	raw		0.450612	scBFA	A	0.786324	scBFA	A
		0.258127	raw		0.50525	raw		0.401477	scBFA	A	0.737364	scBFA	A
		0.257033	raw		0.5055	raw		0.418913	scBFA	A	0.759497	scBFA	A
		0.216264	raw		0.50025	raw		0.370296	scBFA	A	0.696968	scBFA	A
		0.2386	raw		0.50425	raw		0.624735	scBFA	A	0.885527	scBFA	A
		0.242946	raw		0.5035	raw		0.425239	scBFA	A	0.750872	scBFA	A
		0.227247	raw		0.50225	raw		0.474587	scBFA	A	0.787026	scBFA	A
		0.243135	raw		0.50325	raw		0.432379	scBFA	A	0.761671	scBFA	A
		0.260246	raw		0.5035	raw		0.450927	scBFA	A	0.770459	scBFA	A
		0.248728	raw		0.50575	raw		0.544777	scBFA	A	0.841792	scBFA	A
		0.242388	raw		0.50475	raw		0.4226	scBFA	A	0.747831	scBFA	A
		0.255267	raw		0.50625	raw		0.578453	scBFA	A	0.863069	scBFA	A
		0.232203	raw		0.50325	raw		0.476396	scBFA	A	0.784677	scBFA	A
		0.249257	raw		0.503	raw		0.500094	scBFA	A	0.810312	scBFA	A
		0.255657	raw		0.506	raw		0.556002	scBFA	A	0.849313	scBFA	A
		0.254057	raw		0.50525	raw		0.42617	scBFA	A	0.760485	scBFA	A
		0.264691	raw		0.50325	raw		0.32245	scBFA	A	0.672434	scBFA	A
		0.222389	raw		0.50175	raw		0.417133	scBFA	A	0.737171	scBFA	A
		0.255025	raw		0.5065	raw		0.463224	scBFA	A	0.786086	scBFA	A
		0.228365	raw		0.50225	raw		0.603588	scBFA	A	0.861052	scBFA	A
		0.231145	raw		0.50325	raw		0.400186	scBFA	A	0.735375	scBFA	A
		0.247825	raw		0.50325	raw		0.491488	scBFA	A	0.789127	scBFA	A
		0.226933	raw		0.5025	raw		0.395679	scBFA	A	0.722227	scBFA	A
		0.229844	raw		0.50275	raw		0.448546	scBFA	A	0.783578	scBFA	A
		0.233	raw		0.5025	raw		0.484729	scBFA	A	0.807199	scBFA	A
		0.250889	raw		0.50525	raw		0.5181	scBFA	A	0.82744	scBFA	A
		0.259515	raw		0.50425	raw		0.438137	scBFA	A	0.762128	scBFA	A
		0.229845	raw		0.503	raw		0.489726	scBFA	A	0.800621	scBFA	A
		0.239119	raw		0.504	raw		0.452784	scBFA	A	0.795485	scBFA	A
		0.224696	raw		0.502	raw		0.47294	scBFA	A	0.777539	scBFA	A
		0.259515	raw		0.50425	raw		0.382469	scBFA	A	0.738979	scBFA	A
		0.214158	raw		0.49975	raw		0.446549	scBFA	A	0.780551	scBFA	A
		0.251433	raw		0.50275	raw		0.53064	scBFA	A	0.847755	scBFA	A
		0.244369	raw		0.505	raw		0.439501	scBFA	A	0.76946	scBFA	A
		0.273867	raw		0.5045	raw		0.570096	scBFA	A	0.850533	scBFA	A
		0.247825	raw		0.50325	raw		0.613871	scBFA	A	0.87501	scBFA	A
		0.237851	raw		0.5035	raw		0.500077	scBFA	A	0.815892	scBFA	A
		0.245964	raw		0.504	raw		0.475309	scBFA	A	0.777086	scBFA	A
		0.241	raw		0.505	raw		0.403617	scBFA	A	0.735112	scBFA	A
		0.280313	raw		0.50425	raw		0.436416	scBFA	A	0.773271	scBFA	A
		0.244369	raw		0.505	raw		0.459994	scBFA	A	0.796148	scBFA	A
		0.22004	raw		0.50025	raw		0.429827	scBFA	A	0.752731	scBFA	A
		0.2806	raw		0.50375	raw		0.44175	scBFA	A	0.789682	scBFA	A
		0.229844	raw		0.50275	raw		0.509454	scBFA	A	0.805396	scBFA	A
		0.242946	raw		0.5035	raw		0.4051	scBFA	A	0.767621	scBFA	A
		0.273067	raw		0.504	raw		0.437122	scBFA	A	0.766153	scBFA	A
		0.22394	raw		0.502	raw		0.521428	scBFA	A	0.823628	scBFA	A
		0.239579	raw		0.503	raw		0.475111	scBFA	A	0.803743	scBFA	A
		0.253694	raw		0.5075	raw		0.596927	scBFA	A	0.875022	scBFA	A
		0.22399	raw		0.502	raw		0.463871	scBFA	A	0.788411	scBFA	A
		0.242946	raw		0.5035	raw		0.312602	scBFA	A	0.670598	scBFA	A
		0.243275	raw		0.50425	raw		0.472468	scBFA	A	0.779584	scBFA	A
		0.2269	raw		0.5025	raw		0.442891	scBFA	A	0.767441	scBFA	A
		0.225877	raw		0.502	raw		0.395517	scBFA	A	0.704633	scBFA	A
		0.23726	raw		0.50325	raw		0.378055	scBFA	A	0.696168	scBFA	A
		0.2322	raw		0.50225	raw		0.359142	scBFA	A	0.71116	scBFA	A
		0.232203	raw		0.50325	raw		0.486316	scBFA	A	0.793842	scBFA	A
		0.239733	raw		0.5025	raw		0.511738	scBFA	A	0.798602	scBFA	A
		0.224156	raw		0.502	raw		0.429734	scBFA	A	0.758745	scBFA	A
		0.237	raw		0.50375	raw		0.435073	scBFA	A	0.761738	scBFA	A
		0.241649	raw		0.5055	raw		0.465162	scBFA	A	0.7839	scBFA	A
		0.249257	raw		0.503	raw		0.401834	scBFA	A	0.750676	scBFA	A
		0.239553	raw		0.50275	raw		0.565647	scBFA	A	0.839612	scBFA	A
		0.236871	raw		0.5045	raw		0.628602	scBFA	A	0.879757	scBFA	A
		0.255941	raw		0.50475	raw		0.401063	scBFA	A	0.749162	scBFA	A
		0.265162	raw		0.50575	raw		0.475371	scBFA	A	0.795682	scBFA	A
		0.248393	raw		0.50525	raw		0.396574	scBFA	A	0.720438	scBFA	A
		0.222574	raw		0.50175	raw		0.440573	scBFA	A	0.765732	scBFA	A
		0.211851	raw		0.5005	raw		0.386274	scBFA	A	0.723724	scBFA	A
		0.221374	raw		0.501	raw		0.511448	scBFA	A	0.822091	scBFA	A
		0.253537	raw		0.50425	raw		0.453359	scBFA	A	0.787275	scBFA	A
		0.22394	raw		0.502	raw		0.563598	scBFA	A	0.847197	scBFA	A
		0.227612	raw		0.50175	raw		0.532631	scBFA	A	0.848095	scBFA	A
		0.2664	raw		0.50375	raw		0.49165	scBFA	A	0.780706	scBFA	A
		0.249257	raw		0.503	raw		0.450559	scBFA	A	0.775257	scBFA	A
		0.21985	raw		0.50125	raw		0.522934	scBFA	A	0.839028	scBFA	A
		0.238473	raw		0.50375	raw		0.365736	scBFA	A	0.6988	scBFA	A
		0.227247	raw		0.50225	raw		0.539156	scBFA	A	0.821925	scBFA	A
		0.222834	raw		0.50175	raw		0.485779	scBFA	A	0.80266	scBFA	A
		0.222459	raw		0.50075	raw		0.522559	scBFA	A	0.830017	scBFA	A
		0.253537	raw		0.50425	raw		0.36887	scBFA	A	0.692731	scBFA	A
		0.239752	raw		0.50325	raw		0.544763	scBFA	A	0.827891	scBFA	A
		0.231048	raw		0.503	raw		0.513977	scBFA	A	0.826497	scBFA	A
		0.2463	raw		0.50375	raw		0.424442	scBFA	A	0.765056	scBFA	A
		0.239553	raw		0.50275	raw		0.513501	scBFA	A	0.816472	scBFA	A
		0.237165	raw		0.5045	raw		0.361207	scBFA	A	0.702259	scBFA	A
		0.228822	raw		0.502	raw		0.58499	scBFA	A	0.869677	scBFA	A
		0.235235	raw		0.50175	raw		0.392305	scBFA	A	0.734703	scBFA	A
		0.250731	raw		0.5055	raw		0.444754	scBFA	A	0.774681	scBFA	A
		0.233	raw		0.5025	raw		0.534305	scBFA	A	0.817889	scBFA	A
		0.251433	raw		0.50275	raw		0.490176	scBFA	A	0.801027	scBFA	A
		0.2056	raw		0.5	raw		0.452498	scBFA	A	0.77917	scBFA	A
		0.260246	raw		0.5035	raw		0.603219	scBFA	A	0.868717	scBFA	A
		0.235048	raw		0.504	raw		0.362529	scBFA	A	0.692783	scBFA	A
		0.226471	raw		0.50225	raw		0.427698	scBFA	A	0.759598	scBFA	A
		0.232049	raw		0.50275	raw		0.372516	scBFA	A	0.713139	scBFA	A
		0.245815	raw		0.5045	raw		0.497238	scBFA	A	0.815571	scBFA	A
		0.247825	raw		0.50325	raw		0.491053	scBFA	A	0.825028	scBFA	A
		0.2338	raw		0.50275	raw		0.586439	scBFA	A	0.863698	scBFA	A
		0.262372	raw		0.504	raw		0.497744	scBFA	A	0.792043	scBFA	A
		0.2386	raw		0.50425	raw		0.330586	scBFA	A	0.662447	scBFA	A
		0.249135	raw		0.50425	raw		0.561371	scBFA	A	0.847825	scBFA	A
		0.2346	raw		0.503	raw		0.505873	scBFA	A	0.813877	scBFA	A
		0.248455	raw		0.50475	raw		0.565914	scBFA	A	0.869076	scBFA	A
		0.23077	raw		0.50275	raw		0.497501	scBFA	A	0.80513	scBFA	A
		0.251059	raw		0.502	raw		0.520863	scBFA	A	0.829649	scBFA	A
		0.2346	raw		0.503	raw		0.57517	scBFA	A	0.863599	scBFA	A
		0.235048	raw		0.504	raw		0.476991	scBFA	A	0.800132	scBFA	A
		0.242889	raw		0.50175	raw		0.381515	scBFA	A	0.718847	scBFA	A
		0.218461	raw		0.50075	raw		0.56179	scBFA	A	0.839301	scBFA	A
		0.249826	raw		0.504	raw		0.576428	scBFA	A	0.859533	scBFA	A
		0.248455	raw		0.50475	raw		0.475459	scBFA	A	0.793666	scBFA	A
		0.242946	raw		0.5035	raw		0.371295	scBFA	A	0.719558	scBFA	A
		0.250857	raw		0.50375	raw		0.376817	scBFA	A	0.702003	scBFA	A
		0.229187	raw		0.50275	raw		0.484716	scBFA	A	0.79305	scBFA	A
		0.235771	raw		0.5025	raw		0.489841	scBFA	A	0.798137	scBFA	A
		0.2402	raw		0.50475	raw		0.460177	scBFA	A	0.782936	scBFA	A
		0.234012	raw		0.5035	raw		0.523965	scBFA	A	0.822952	scBFA	A
		0.244331	raw		0.50275	raw		0.607758	scBFA	A	0.87268	scBFA	A
		0.2354	raw		0.50325	raw		0.447601	scBFA	A	0.795717	scBFA	A
		0.220711	raw		0.5015	raw		0.421545	scBFA	A	0.761167	scBFA	A
		0.241832	raw		0.5045	raw		0.383791	scBFA	A	0.735796	scBFA	A
		0.221374	raw		0.501	raw		0.556511	scBFA	A	0.836186	scBFA	A
		0.214158	raw		0.49975	raw		0.411446	scBFA	A	0.743895	scBFA	A
		0.22836	raw		0.50275	raw		0.600428	scBFA	A	0.866788	scBFA	A
		0.281271	raw		0.50325	raw		0.513776	scBFA	A	0.829002	scBFA	A
		0.257449	raw		0.5045	raw		0.465868	scBFA	A	0.797991	scBFA	A
		0.252361	raw		0.5035	raw		0.566627	scBFA	A	0.847368	scBFA	A
		0.224103	raw		0.502	raw		0.575579	scBFA	A	0.859774	scBFA	A
		0.263446	raw		0.50525	raw		0.358465	scBFA	A	0.707269	scBFA	A
		0.2269	raw		0.5025	raw		0.529327	scBFA	A	0.825229	scBFA	A
		0.257449	raw		0.5045	raw		0.548479	scBFA	A	0.818613	scBFA	A
		0.229844	raw		0.50275	raw		0.532926	scBFA	A	0.827682	scBFA	A
		0.236995	raw		0.50425	raw		0.424505	scBFA	A	0.756431	scBFA	A
		0.233467	raw		0.50375	raw		0.49576	scBFA	A	0.810514	scBFA	A
		0.217259	raw		0.50075	raw		0.371182	scBFA	A	0.715906	scBFA	A
		0.249135	raw		0.50425	raw		0.461583	scBFA	A	0.786	scBFA	A
		0.251433	raw		0.50275	raw		0.489794	scBFA	A	0.802313	scBFA	A
		0.227867	raw		0.5025	raw		0.412808	scBFA	A	0.737449	scBFA	A
		0.239119	raw		0.504	raw		0.408353	scBFA	A	0.737978	scBFA	A
		0.2362	raw		0.5035	raw		0.306722	scBFA	A	0.643174	scBFA	A
		0.254031	raw		0.50775	raw		0.549311	scBFA	A	0.858288	scBFA	A
		0.252361	raw		0.5035	raw		0.455992	scBFA	A	0.779939	scBFA	A
		0.225821	raw		0.502	raw		0.476585	scBFA	A	0.807989	scBFA	A
		0.253241	raw		0.50825	raw		0.510494	scBFA	A	0.829098	scBFA	A
		0.224435	raw		0.502	raw		0.593071	scBFA	A	0.865026	scBFA	A
		0.231054	raw		0.50325	raw		0.388678	scBFA	A	0.717653	scBFA	A
		0.272267	raw		0.5035	raw		0.445535	scBFA	A	0.762294	scBFA	A
		0.225639	raw		0.5015	raw		0.515064	scBFA	A	0.820542	scBFA	A
		0.26025	raw		0.50225	raw		0.369083	scBFA	A	0.696894	scBFA	A
		0.240215	raw		0.50225	raw		0.468872	scBFA	A	0.805998	scBFA	A
		0.216743	raw		0.501	raw		0.561168	scBFA	A	0.842132	scBFA	A
		0.234007	raw		0.50325	raw		0.542592	scBFA	A	0.833332	scBFA	A
		0.255267	raw		0.50625	raw		0.53755	scBFA	A	0.832428	scBFA	A
		0.222574	raw		0.50175	raw		0.473878	scBFA	A	0.783896	scBFA	A
		0.228711	raw		0.50275	raw		0.608609	scBFA	A	0.877029	scBFA	A
		0.234951	raw		0.5035	raw		0.379791	scBFA	A	0.717898	scBFA	A
		0.240466	raw		0.5045	raw		0.49427	scBFA	A	0.835137	scBFA	A
		0.214975	raw		0.50075	raw		0.549686	scBFA	A	0.870164	scBFA	A
		0.247825	raw		0.50325	raw		0.47225	scBFA	A	0.785134	scBFA	A
		0.251579	raw		0.5075	raw		0.620366	scBFA	A	0.88558	scBFA	A
		0.245817	raw		0.50425	raw		0.429199	scBFA	A	0.768626	scBFA	A
		0.242388	raw		0.50475	raw		0.553212	scBFA	A	0.847784	scBFA	A
		0.239752	raw		0.50325	raw		0.511998	scBFA	A	0.808844	scBFA	A
		0.2314	raw		0.502	raw		0.459617	scBFA	A	0.779793	scBFA	A
		0.224156	raw		0.502	raw		0.497141	scBFA	A	0.811345	scBFA	A
		0.248728	raw		0.50575	raw		0.430263	scBFA	A	0.757199	scBFA	A
		0.239579	raw		0.503	raw		0.601459	scBFA	A	0.878182	scBFA	A
		0.255059	raw		0.504	raw		0.404005	scBFA	A	0.727698	scBFA	A
		0.235029	raw		0.50375	raw		0.483536	scBFA	A	0.797594	scBFA	A
		0.2426	raw		0.5055	raw		0.443198	scBFA	A	0.765251	scBFA	A
		0.2456	raw		0.5025	raw		0.492592	scBFA	A	0.802189	scBFA	A
		0.2923	raw		0.5035	raw		0.455562	scBasset	A	0.764542	scBasset	A
		0.255941	raw		0.50475	raw		0.467475	scBasset	A	0.777708	scBasset	A
		0.249257	raw		0.503	raw		0.45712	scBasset	A	0.782044	scBasset	A
		0.235877	raw		0.50375	raw		0.548226	scBasset	A	0.81716	scBasset	A
		0.226251	raw		0.5015	raw		0.523141	scBasset	A	0.805624	scBasset	A
		0.239553	raw		0.50275	raw		0.590854	scBasset	A	0.83579	scBasset	A
		0.218538	raw		0.501	raw		0.450089	scBasset	A	0.763795	scBasset	A
		0.204603	raw		0.499	raw		0.478446	scBasset	A	0.782021	scBasset	A
		0.262372	raw		0.504	raw		0.33228	scBasset	A	0.670739	scBasset	A
		0.232968	raw		0.50325	raw		0.262724	scBasset	A	0.59431	scBasset	A
		0.214931	raw		0.4995	raw		0.478055	scBasset	A	0.790375	scBasset	A
		0.239579	raw		0.503	raw		0.654369	scBasset	A	0.875638	scBasset	A
		0.226471	raw		0.50225	raw		0.365304	scBasset	A	0.707225	scBasset	A
		0.220686	raw		0.50125	raw		0.395274	scBasset	A	0.710424	scBasset	A
		0.280277	raw		0.50475	raw		0.530402	scBasset	A	0.799943	scBasset	A
		0.231054	raw		0.50325	raw		0.379368	scBasset	A	0.708912	scBasset	A
		0.220696	raw		0.5015	raw		0.174927	scBasset	A	0.457508	scBasset	A
		0.248455	raw		0.50475	raw		0.544514	scBasset	A	0.813787	scBasset	A
		0.236205	raw		0.50275	raw		0.383474	scBasset	A	0.705701	scBasset	A
		0.220686	raw		0.50125	raw		0.313317	scBasset	A	0.655475	scBasset	A
		0.237	raw		0.50375	raw		0.433725	scBasset	A	0.744042	scBasset	A
		0.248455	raw		0.50475	raw		0.412354	scBasset	A	0.718706	scBasset	A
		0.239752	raw		0.50325	raw		0.475332	scBasset	A	0.769256	scBasset	A
		0.232279	raw		0.5035	raw		0.601851	scBasset	A	0.852908	scBasset	A
		0.219741	raw		0.50075	raw		0.366618	scBasset	A	0.678258	scBasset	A
		0.2354	raw		0.50325	raw		0.538865	scBasset	A	0.817582	scBasset	A
		0.220686	raw		0.50125	raw		0.37395	scBasset	A	0.671176	scBasset	A
		0.225821	raw		0.502	raw		0.39116	scBasset	A	0.719808	scBasset	A
		0.227048	raw		0.502	raw		0.421335	scBasset	A	0.746406	scBasset	A
		0.231048	raw		0.503	raw		0.436674	scBasset	A	0.739059	scBasset	A
		0.224279	raw		0.50175	raw		0.513277	scBasset	A	0.812458	scBasset	A
		0.239733	raw		0.5025	raw		0.328215	scBasset	A	0.637661	scBasset	A
		0.2346	raw		0.503	raw		0.36079	scBasset	A	0.682001	scBasset	A
		0.234012	raw		0.5035	raw		0.407537	scBasset	A	0.741458	scBasset	A
		0.254548	raw		0.50325	raw		0.373274	scBasset	A	0.702505	scBasset	A
		0.247825	raw		0.50325	raw		0.468173	scBasset	A	0.762125	scBasset	A
		0.2456	raw		0.5025	raw		0.544798	scBasset	A	0.810765	scBasset	A
		0.244331	raw		0.50275	raw		0.353701	scBasset	A	0.653463	scBasset	A
		0.2354	raw		0.50325	raw		0.514867	scBasset	A	0.801405	scBasset	A
		0.272267	raw		0.5035	raw		0.295619	scBasset	A	0.630131	scBasset	A
		0.231656	raw		0.50325	raw		0.48127	scBasset	A	0.790512	scBasset	A
		0.237688	raw		0.50425	raw		0.46994	scBasset	A	0.76353	scBasset	A
		0.242388	raw		0.50475	raw		0.448961	scBasset	A	0.753929	scBasset	A
		0.235432	raw		0.50225	raw		0.436786	scBasset	A	0.753165	scBasset	A
		0.2354	raw		0.50325	raw		0.277694	scBasset	A	0.593777	scBasset	A
		0.225932	raw		0.50175	raw		0.435044	scBasset	A	0.747218	scBasset	A
		0.238473	raw		0.50375	raw		0.413874	scBasset	A	0.75793	scBasset	A
		0.257774	raw		0.503	raw		0.390069	scBasset	A	0.730409	scBasset	A
		0.213575	raw		0.5005	raw		0.469262	scBasset	A	0.785464	scBasset	A
		0.2456	raw		0.5025	raw		0.350045	scBasset	A	0.693766	scBasset	A
		0.260948	raw		0.5065	raw		0.359083	scBasset	A	0.67806	scBasset	A
		0.249631	raw		0.50775	raw		0.459986	scBasset	A	0.770559	scBasset	A
		0.2338	raw		0.50275	raw		0.388538	scBasset	A	0.713122	scBasset	A
		0.244331	raw		0.50275	raw		0.476263	scBasset	A	0.780054	scBasset	A
		0.227247	raw		0.50225	raw		0.444048	scBasset	A	0.77241	scBasset	A
		0.243053	raw		0.504	raw		0.409143	scBasset	A	0.735297	scBasset	A
		0.2322	raw		0.50225	raw		0.260584	scBasset	A	0.558845	scBasset	A
		0.229951	raw		0.50225	raw		0.312391	scBasset	A	0.659457	scBasset	A
		0.2322	raw		0.50225	raw		0.356093	scBasset	A	0.693278	scBasset	A
		0.214383	raw		0.50075	raw		0.344228	scBasset	A	0.649782	scBasset	A
		0.249826	raw		0.504	raw		0.468019	scBasset	A	0.776743	scBasset	A
		0.245815	raw		0.5045	raw		0.426733	scBasset	A	0.753237	scBasset	A
		0.239579	raw		0.503	raw		0.436612	scBasset	A	0.756311	scBasset	A
		0.247825	raw		0.50325	raw		0.471748	scBasset	A	0.794171	scBasset	A
		0.213138	raw		0.4995	raw		0.514265	scBasset	A	0.800038	scBasset	A
		0.235579	raw		0.5015	raw		0.254737	scBasset	A	0.613839	scBasset	A
		0.225476	raw		0.50225	raw		0.425508	scBasset	A	0.739412	scBasset	A
		0.2248	raw		0.50125	raw		0.651843	scBasset	A	0.881823	scBasset	A
		0.2184	raw		0.5	raw		0.457587	scBasset	A	0.755008	scBasset	A
		0.254844	raw		0.505	raw		0.365194	scBasset	A	0.70876	scBasset	A
		0.220908	raw		0.5015	raw		0.411049	scBasset	A	0.727756	scBasset	A
		0.227612	raw		0.50175	raw		0.489046	scBasset	A	0.770519	scBasset	A
		0.233042	raw		0.503	raw		0.360177	scBasset	A	0.726874	scBasset	A
		0.223155	raw		0.50175	raw		0.348893	scBasset	A	0.705891	scBasset	A
		0.223911	raw		0.502	raw		0.487668	scBasset	A	0.79223	scBasset	A
		0.223383	raw		0.50175	raw		0.269265	scBasset	A	0.607211	scBasset	A
		0.233	raw		0.5025	raw		0.561754	scBasset	A	0.846451	scBasset	A
		0.218063	raw		0.501	raw		0.518597	scBasset	A	0.814099	scBasset	A
		0.227612	raw		0.50175	raw		0.33339	scBasset	A	0.671131	scBasset	A
		0.220908	raw		0.5015	raw		0.477787	scBasset	A	0.774862	scBasset	A
		0.257774	raw		0.503	raw		0.201557	scBasset	A	0.50435	scBasset	A
		0.248698	raw		0.5045	raw		0.528537	scBasset	A	0.811179	scBasset	A
		0.237951	raw		0.5045	raw		0.451342	scBasset	A	0.758772	scBasset	A
		0.21601	raw		0.5005	raw		0.377351	scBasset	A	0.698402	scBasset	A
		0.2296	raw		0.5025	raw		0.507123	scBasset	A	0.807868	scBasset	A
		0.233042	raw		0.503	raw		0.478291	scBasset	A	0.783858	scBasset	A
		0.250857	raw		0.50375	raw		0.322859	scBasset	A	0.653991	scBasset	A
		0.2404	raw		0.50375	raw		0.414913	scBasset	A	0.72877	scBasset	A
		0.209403	raw		0.4995	raw		0.499178	scBasset	A	0.791908	scBasset	A
		0.218952	raw		0.49875	raw		0.429052	scBasset	A	0.744721	scBasset	A
		0.2338	raw		0.50275	raw		0.319334	scBasset	A	0.654096	scBasset	A
		0.225665	raw		0.50225	raw		0.483573	scBasset	A	0.796677	scBasset	A
		0.24131	raw		0.50425	raw		0.287281	scBasset	A	0.650715	scBasset	A
		0.254548	raw		0.50325	raw		0.468184	scBasset	A	0.778377	scBasset	A
		0.232968	raw		0.50325	raw		0.459032	scBasset	A	0.766611	scBasset	A
		0.2314	raw		0.502	raw		0.576122	scBasset	A	0.830079	scBasset	A
		0.237688	raw		0.50425	raw		0.259491	scBasset	A	0.585814	scBasset	A
		0.259515	raw		0.50425	raw		0.52407	scBasset	A	0.801099	scBasset	A
		0.241164	raw		0.502	raw		0.258286	scBasset	A	0.602275	scBasset	A
		0.244849	raw		0.50575	raw		0.306204	scBasset	A	0.633358	scBasset	A
		0.243053	raw		0.504	raw		0.372639	scBasset	A	0.710115	scBasset	A
		0.226471	raw		0.50225	raw		0.497899	scBasset	A	0.804624	scBasset	A
		0.229951	raw		0.50225	raw		0.465657	scBasset	A	0.780433	scBasset	A
		0.243564	raw		0.503	raw		0.494431	scBasset	A	0.801084	scBasset	A
		0.222808	raw		0.50175	raw		0.525606	scBasset	A	0.802213	scBasset	A
		0.232183	raw		0.5035	raw		0.440693	scBasset	A	0.759231	scBasset	A
		0.226933	raw		0.5025	raw		0.416642	scBasset	A	0.724686	scBasset	A
		0.21034	raw		0.4985	raw		0.42775	scBasset	A	0.729063	scBasset	A
		0.222267	raw		0.50125	raw		0.465787	scBasset	A	0.768974	scBasset	A
		0.223383	raw		0.50175	raw		0.46663	scBasset	A	0.76944	scBasset	A
		0.227048	raw		0.502	raw		0.60565	scBasset	A	0.851302	scBasset	A
		0.221263	raw		0.50125	raw		0.346079	scBasset	A	0.682144	scBasset	A
		0.246413	raw		0.50525	raw		0.448795	scBasset	A	0.725141	scBasset	A
		0.232968	raw		0.50325	raw		0.358874	scBasset	A	0.680466	scBasset	A
		0.2306	raw		0.50175	raw		0.419622	scBasset	A	0.733192	scBasset	A
		0.227924	raw		0.5025	raw		0.531762	scBasset	A	0.804943	scBasset	A
		0.227612	raw		0.50175	raw		0.559733	scBasset	A	0.815878	scBasset	A
		0.244331	raw		0.50275	raw		0.44819	scBasset	A	0.7549	scBasset	A
		0.233	raw		0.5025	raw		0.494525	scBasset	A	0.807493	scBasset	A
		0.21701	raw		0.50025	raw		0.432582	scBasset	A	0.766595	scBasset	A
		0.221543	raw		0.5015	raw		0.535489	scBasset	A	0.81862	scBasset	A
		0.217511	raw		0.501	raw		0.335383	scBasset	A	0.654439	scBasset	A
		0.220575	raw		0.5015	raw		0.401561	scBasset	A	0.72297	scBasset	A
		0.229951	raw		0.50225	raw		0.324446	scBasset	A	0.666027	scBasset	A
		0.222585	raw		0.5015	raw		0.376577	scBasset	A	0.699709	scBasset	A
		0.235432	raw		0.50225	raw		0.395481	scBasset	A	0.73024	scBasset	A
		0.211565	raw		0.49975	raw		0.360913	scBasset	A	0.708083	scBasset	A
		0.214569	raw		0.50075	raw		0.412866	scBasset	A	0.741134	scBasset	A
		0.217511	raw		0.501	raw		0.525558	scBasset	A	0.798898	scBasset	A
		0.2306	raw		0.50175	raw		0.454552	scBasset	A	0.76173	scBasset	A
		0.205988	raw		0.49925	raw		0.371853	scBasset	A	0.692735	scBasset	A
		0.225821	raw		0.502	raw		0.404709	scBasset	A	0.741745	scBasset	A
		0.227612	raw		0.50175	raw		0.417862	scBasset	A	0.736394	scBasset	A
		0.2314	raw		0.502	raw		0.339474	scBasset	A	0.700796	scBasset	A
		0.209473	raw		0.50025	raw		0.502673	scBasset	A	0.798482	scBasset	A
		0.245817	raw		0.50425	raw		0.445302	scBasset	A	0.763797	scBasset	A
		0.260246	raw		0.5035	raw		0.506643	scBasset	A	0.799319	scBasset	A
		0.23523	raw		0.502	raw		0.321761	scBasset	A	0.680168	scBasset	A
		0.22394	raw		0.502	raw		0.48016	scBasset	A	0.769791	scBasset	A
		0.238893	raw		0.50475	raw		0.61985	scBasset	A	0.865186	scBasset	A
		0.233	raw		0.5025	raw		0.292255	scBasset	A	0.651507	scBasset	A
		0.236205	raw		0.50275	raw		0.440138	scBasset	A	0.769857	scBasset	A
		0.222267	raw		0.50125	raw		0.453899	scBasset	A	0.773914	scBasset	A
		0.2314	raw		0.502	raw		0.524437	scBasset	A	0.808442	scBasset	A
		0.250857	raw		0.50375	raw		0.435479	scBasset	A	0.769615	scBasset	A
		0.235771	raw		0.5025	raw		0.347949	scBasset	A	0.664779	scBasset	A
		0.236707	raw		0.503	raw		0.36983	scBasset	A	0.700858	scBasset	A
		0.269867	raw		0.502	raw		0.372916	scBasset	A	0.740573	scBasset	A
		0.243564	raw		0.503	raw		0.508584	scBasset	A	0.808303	scBasset	A
		0.22629	raw		0.5015	raw		0.375134	scBasset	A	0.721282	scBasset	A
		0.233389	raw		0.50375	raw		0.363596	scBasset	A	0.697967	scBasset	A
		0.26025	raw		0.50225	raw		0.449447	scBasset	A	0.759793	scBasset	A
		0.234562	raw		0.504	raw		0.378762	scBasset	A	0.723924	scBasset	A
		0.218892	raw		0.50125	raw		0.397337	scBasset	A	0.728519	scBasset	A
		0.228743	raw		0.50225	raw		0.313027	scBasset	A	0.638115	scBasset	A
		0.216957	raw		0.501	raw		0.311041	scBasset	A	0.614811	scBasset	A
		0.204214	raw		0.49575	raw		0.464362	scBasset	A	0.790546	scBasset	A
		0.233467	raw		0.50375	raw		0.31975	scBasset	A	0.683795	scBasset	A
		0.22629	raw		0.5015	raw		0.374057	scBasset	A	0.716144	scBasset	A
		0.212696	raw		0.5005	raw		0.275647	scBasset	A	0.613766	scBasset	A
		0.221636	raw		0.5015	raw		0.42612	scBasset	A	0.728091	scBasset	A
		0.227048	raw		0.502	raw		0.365014	scBasset	A	0.695644	scBasset	A
		0.227247	raw		0.50225	raw		0.631091	scBasset	A	0.858563	scBasset	A
		0.215814	raw		0.4995	raw		0.489278	scBasset	A	0.776744	scBasset	A
		0.228711	raw		0.50275	raw		0.451819	scBasset	A	0.773088	scBasset	A
		0.221636	raw		0.5015	raw		0.455481	scBasset	A	0.761346	scBasset	A
		0.220185	raw		0.501	raw		0.581125	scBasset	A	0.809834	scBasset	A
		0.211943	raw		0.5005	raw		0.422051	scBasset	A	0.751916	scBasset	A
		0.228582	raw		0.5025	raw		0.524859	scBasset	A	0.82693	scBasset	A
		0.236022	raw		0.504	raw		0.283805	scBasset	A	0.630745	scBasset	A
		0.235453	raw		0.504	raw		0.427944	scBasset	A	0.716621	scBasset	A
		0.254548	raw		0.50325	raw		0.357225	scBasset	A	0.688947	scBasset	A
		0.271467	raw		0.503	raw		0.479208	scBasset	A	0.769547	scBasset	A
		0.216899	raw		0.499	raw		0.60332	scBasset	A	0.854785	scBasset	A
		0.251433	raw		0.50275	raw		0.431971	scBasset	A	0.748491	scBasset	A
		0.242889	raw		0.50175	raw		0.595734	scBasset	A	0.856192	scBasset	A
		0.2298	raw		0.5015	raw		0.446499	scBasset	A	0.753512	scBasset	A
		0.219143	raw		0.50125	raw		0.470611	scBasset	A	0.781767	scBasset	A
		0.240466	raw		0.5045	raw		0.219975	scBasset	A	0.524004	scBasset	A
		0.225476	raw		0.50225	raw		0.325856	scBasset	A	0.642945	scBasset	A
		0.239733	raw		0.5025	raw		0.263498	scBasset	A	0.607512	scBasset	A
		0.234007	raw		0.50325	raw		0.363009	scBasset	A	0.686114	scBasset	A
		0.212649	raw		0.50025	raw		0.29288	scBasset	A	0.632173	scBasset	A
		0.246889	raw		0.5035	raw		0.342814	scBasset	A	0.67141	scBasset	A
		0.235432	raw		0.50225	raw		0.458903	scBasset	A	0.771965	scBasset	A
		0.224	raw		0.5	raw		0.549753	scBasset	A	0.832285	scBasset	A
		0.237	raw		0.50375	raw		0.428681	scBasset	A	0.745766	scBasset	A
		0.235747	raw		0.50425	raw		0.252621	scBasset	A	0.570345	scBasset	A
		0.20095	raw		0.49925	raw		0.389184	scBasset	A	0.707997	scBasset	A
		0.213575	raw		0.5005	raw		0.388182	scBasset	A	0.717595	scBasset	A
		0.2306	raw		0.50175	raw		0.398154	scBasset	A	0.718479	scBasset	A
		0.247657	raw		0.50225	raw		0.255518	scBasset	A	0.588788	scBasset	A
		0.251433	raw		0.50275	raw		0.509377	scBasset	A	0.782788	scBasset	A
		0.239733	raw		0.5025	raw		0.49947	scBasset	A	0.786499	scBasset	A
		0.239553	raw		0.50275	raw		0.505713	scBasset	A	0.822075	scBasset	A
		0.239553	raw		0.50275	raw		0.572461	scBasset	A	0.82724	scBasset	A
		0.223383	raw		0.50175	raw		0.517718	scBasset	A	0.819956	scBasset	A
		0.235432	raw		0.50225	raw		0.258004	scBasset	A	0.613456	scBasset	A
		0.247825	raw		0.50325	raw		0.413603	scBasset	A	0.716661	scBasset	A
		0.21985	raw		0.50125	raw		0.500679	scBasset	A	0.800141	scBasset	A
		0.201908	raw		0.49875	raw		0.366235	scBasset	A	0.728913	scBasset	A
		0.224279	raw		0.50175	raw		0.322601	scBasset	A	0.678857	scBasset	A
		0.228465	raw		0.50275	raw		0.681439	scBasset	A	0.888016	scBasset	A
		0.23523	raw		0.502	raw		0.185458	scBasset	A	0.463234	scBasset	A
		0.247657	raw		0.50225	raw		0.362712	scBasset	A	0.692436	scBasset	A
		0.219093	raw		0.50075	raw		0.407536	scBasset	A	0.733712	scBasset	A
		0.241867	raw		0.505	raw		0.449206	scBasset	A	0.746519	scBasset	A
		0.2392	raw		0.505	raw		0.491906	scBasset	A	0.799244	scBasset	A
		0.2463	raw		0.50375	raw		0.393922	scBasset	A	0.684268	scBasset	A
		0.222469	raw		0.50175	raw		0.530321	scBasset	A	0.815848	scBasset	A
		0.218503	raw		0.501	raw		0.547603	scBasset	A	0.839178	scBasset	A
		0.23523	raw		0.502	raw		0.411661	scBasset	A	0.724072	scBasset	A
		0.205291	raw		0.4995	raw		0.452315	scBasset	A	0.770836	scBasset	A
		0.201638	raw		0.4995	raw		0.491459	scBasset	A	0.797001	scBasset	A
		0.232968	raw		0.50325	raw		0.286403	scBasset	A	0.614445	scBasset	A
		0.239553	raw		0.50275	raw		0.512773	scBasset	A	0.790457	scBasset	A
		0.2056	raw		0.5	raw		0.506654	scBasset	A	0.811465	scBasset	A
		0.240215	raw		0.50225	raw		0.421957	scBasset	A	0.716715	scBasset	A
		0.232484	raw		0.5035	raw		0.461079	scBasset	A	0.750954	scBasset	A
		0.225821	raw		0.502	raw		0.530382	scBasset	A	0.807971	scBasset	A
		0.239553	raw		0.50275	raw		0.377853	scBasset	A	0.723472	scBasset	A
		0.221942	raw		0.5015	raw		0.48685	scBasset	A	0.800541	scBasset	A
		0.235771	raw		0.5025	raw		0.502517	scBasset	A	0.783212	scBasset	A
		0.224279	raw		0.50175	raw		0.51959	scBasset	A	0.805505	scBasset	A
		0.223155	raw		0.50175	raw		0.284271	scBasset	A	0.63398	scBasset	A
		0.235579	raw		0.5015	raw		0.548147	scBasset	A	0.825633	scBasset	A
		0.216956	raw		0.501	raw		0.44579	scBasset	A	0.726685	scBasset	A
		0.235235	raw		0.50175	raw		0.389769	scBasset	A	0.728209	scBasset	A
		0.225476	raw		0.50225	raw		0.472826	scBasset	A	0.780257	scBasset	A
		0.2282	raw		0.501	raw		0.369685	scBasset	A	0.677987	scBasset	A
		0.2463	raw		0.50375	raw		0.55942	scBasset	A	0.810757	scBasset	A
		0.243579	raw		0.5045	raw		0.514044	scBasset	A	0.802502	scBasset	A
		0.245337	raw		0.5055	raw		0.332965	scBasset	A	0.689017	scBasset	A
		0.231607	raw		0.50325	raw		0.304074	scBasset	A	0.640422	scBasset	A
		0.233042	raw		0.503	raw		0.368406	scBasset	A	0.700064	scBasset	A
		0.254906	raw		0.50675	raw		0.381654	scBasset	A	0.720744	scBasset	A
		0.2346	raw		0.503	raw		0.325986	scBasset	A	0.654654	scBasset	A
		0.211301	raw		0.4995	raw		0.535241	scBasset	A	0.831051	scBasset	A
		0.239553	raw		0.50275	raw		0.36522	scBasset	A	0.695283	scBasset	A
		0.227867	raw		0.5025	raw		0.452681	scBasset	A	0.776603	scBasset	A
		0.227924	raw		0.5025	raw		0.3107	scBasset	A	0.679759	scBasset	A
		0.218733	raw		0.50125	raw		0.31222	scBasset	A	0.652628	scBasset	A
		0.245	raw		0.50625	raw		0.383797	scBasset	A	0.72355	scBasset	A
		0.2314	raw		0.502	raw		0.459105	scBasset	A	0.782544	scBasset	A
		0.241164	raw		0.502	raw		0.435535	scBasset	A	0.745704	scBasset	A
		0.257257	raw		0.50675	raw		0.351749	scBasset	A	0.677256	scBasset	A
		0.224279	raw		0.50175	raw		0.47137	scBasset	A	0.763044	scBasset	A
		0.201949	raw		0.4985	raw		0.310129	scBasset	A	0.652103	scBasset	A
		0.226933	raw		0.5025	raw		0.41513	scBasset	A	0.720834	scBasset	A
		0.240215	raw		0.50225	raw		0.313122	scBasset	A	0.666077	scBasset	A
		0.245929	raw		0.50475	raw		0.345652	scBasset	A	0.689892	scBasset	A
		0.248455	raw		0.50475	raw		0.517351	scBasset	A	0.809363	scBasset	A
		0.211962	raw		0.50025	raw		0.441933	scBasset	A	0.777078	scBasset	A
		0.237688	raw		0.50425	raw		0.494758	scBasset	A	0.797564	scBasset	A
		0.236707	raw		0.503	raw		0.297853	scBasset	A	0.640546	scBasset	A
		0.235235	raw		0.50175	raw		0.318589	scBasset	A	0.637027	scBasset	A
		0.225665	raw		0.50225	raw		0.329189	scBasset	A	0.688709	scBasset	A
		0.235705	raw		0.50425	raw		0.522025	scBasset	A	0.815798	scBasset	A
		0.225932	raw		0.50175	raw		0.48524	scBasset	A	0.783532	scBasset	A
		0.240215	raw		0.50225	raw		0.276602	scBasset	A	0.580006	scBasset	A
		0.219143	raw		0.50125	raw		0.473189	scBasset	A	0.768812	scBasset	A
		0.221045	raw		0.5015	raw		0.439778	scBasset	A	0.749801	scBasset	A
		0.2306	raw		0.50175	raw		0.438505	scBasset	A	0.758334	scBasset	A
		0.222294	raw		0.50175	raw		0.275323	scBasset	A	0.594443	scBasset	A
		0.245817	raw		0.50425	raw		0.444209	scBasset	A	0.768912	scBasset	A
		0.211395	raw		0.4985	raw		0.330236	scBasset	A	0.667816	scBasset	A
		0.227385	raw		0.5025	raw		0.277876	scBasset	A	0.630273	scBasset	A
		0.2306	raw		0.50175	raw		0.440885	scBasset	A	0.769021	scBasset	A
		0.224435	raw		0.502	raw		0.560144	scBasset	A	0.821042	scBasset	A
		0.214311	raw		0.5005	raw		0.426609	scBasset	A	0.767727	scBasset	A
		0.2168	raw		0.5	raw		0.444011	scBasset	A	0.752791	scBasset	A
		0.219111	raw		0.50125	raw		0.290553	scBasset	A	0.625261	scBasset	A
		0.209403	raw		0.4995	raw		0.467602	scBasset	A	0.772725	scBasset	A
		0.20709	raw		0.49925	raw		0.46699	scBasset	A	0.777194	scBasset	A
		0.2197	raw		0.50125	raw		0.34029	scBasset	A	0.67714	scBasset	A
		0.205026	raw		0.49975	raw		0.352071	scBasset	A	0.678722	scBasset	A
		0.226471	raw		0.50225	raw		0.280001	scBasset	A	0.572346	scBasset	A
		0.213985	raw		0.498	raw		0.532617	scBasset	A	0.797815	scBasset	A
		0.247657	raw		0.50225	raw		0.396653	scBasset	A	0.696728	scBasset	A
		0.237851	raw		0.5035	raw		0.366475	scBasset	A	0.728281	scBasset	A
		0.227612	raw		0.50175	raw		0.379996	scBasset	A	0.724898	scBasset	A
		0.225443	raw		0.502	raw		0.338874	scBasset	A	0.678399	scBasset	A
		0.245964	raw		0.504	raw		0.400124	scBasset	A	0.713821	scBasset	A
		0.235771	raw		0.5025	raw		0.449914	scBasset	A	0.753111	scBasset	A
		0.2306	raw		0.50175	raw		0.51245	scBasset	A	0.791848	scBasset	A
		0.2346	raw		0.503	raw		0.3571	scBasset	A	0.685231	scBasset	A
		0.201574	raw		0.49975	raw		0.480507	scBasset	A	0.771455	scBasset	A
		0.222267	raw		0.50125	raw		0.36866	scBasset	A	0.705187	scBasset	A
		0.222808	raw		0.50175	raw		0.37043	scBasset	A	0.714183	scBasset	A
		0.239733	raw		0.5025	raw		0.556535	scBasset	A	0.821206	scBasset	A
		0.2197	raw		0.50125	raw		0.635333	scBasset	A	0.86975	scBasset	A
		0.216956	raw		0.501	raw		0.512699	scBasset	A	0.813079	scBasset	A
		0.233318	raw		0.5035	raw		0.494337	scBasset	A	0.781952	scBasset	A
		0.233	raw		0.5025	raw		0.433523	scBasset	A	0.761518	scBasset	A
		0.247144	raw		0.50575	raw		0.381765	scBasset	A	0.742334	scBasset	A
		0.214508	raw		0.50075	raw		0.355693	scBasset	A	0.680965	scBasset	A
		0.222267	raw		0.50125	raw		0.388507	scBasset	A	0.728657	scBasset	A
		0.223975	raw		0.501	raw		0.279408	scBasset	A	0.575223	scBasset	A
		0.226471	raw		0.50225	raw		0.491759	scBasset	A	0.786705	scBasset	A
		0.221636	raw		0.5015	raw		0.529694	scBasset	A	0.809413	scBasset	A
		0.2276	raw		0.5025	raw		0.408693	scBasset	A	0.738786	scBasset	A
		0.220575	raw		0.5015	raw		0.363843	scBasset	A	0.659252	scBasset	A
		0.220696	raw		0.5015	raw		0.386784	scBasset	A	0.70494	scBasset	A
		0.218691	raw		0.50125	raw		0.20863	scBasset	A	0.527289	scBasset	A
		0.216743	raw		0.501	raw		0.393495	scBasset	A	0.712702	scBasset	A
		0.219467	raw		0.50125	raw		0.355183	scBasset	A	0.681662	scBasset	A
		0.225395	raw		0.50175	raw		0.342593	scBasset	A	0.659489	scBasset	A
		0.229636	raw		0.503	raw		0.522726	scBasset	A	0.799332	scBasset	A
		0.225636	raw		0.50225	raw		0.428625	scBasset	A	0.730187	scBasset	A
		0.231022	raw		0.5025	raw		0.459465	scBasset	A	0.793791	scBasset	A
		0.215678	raw		0.50075	raw		0.353558	scBasset	A	0.718796	scBasset	A
		0.226471	raw		0.50225	raw		0.328919	scBasset	A	0.683972	scBasset	A
		0.2298	raw		0.5015	raw		0.399722	scBasset	A	0.715321	scBasset	A
		0.220696	raw		0.5015	raw		0.299737	scBasset	A	0.680252	scBasset	A
		0.219867	raw		0.49875	raw		0.287141	scBasset	A	0.618953	scBasset	A
		0.23523	raw		0.502	raw		0.352328	scBasset	A	0.69941	scBasset	A
		0.215524	raw		0.50025	raw		0.426393	scBasset	A	0.762581	scBasset	A
		0.2298	raw		0.5015	raw		0.303601	scBasset	A	0.650763	scBasset	A
		0.229951	raw		0.50225	raw		0.4227	scBasset	A	0.760407	scBasset	A
		0.214233	raw		0.49875	raw		0.392007	scBasset	A	0.738219	scBasset	A
		0.236205	raw		0.50275	raw		0.384568	scBasset	A	0.713667	scBasset	A
		0.22394	raw		0.502	raw		0.391865	scBasset	A	0.742387	scBasset	A
		0.231656	raw		0.50325	raw		0.517877	scBasset	A	0.808436	scBasset	A
		0.236205	raw		0.50275	raw		0.381	scBasset	A	0.699623	scBasset	A
		0.230447	raw		0.503	raw		0.390064	scBasset	A	0.716567	scBasset	A
		0.225821	raw		0.502	raw		0.432856	scBasset	A	0.746156	scBasset	A
		0.226891	raw		0.50225	raw		0.282252	scBasset	A	0.596416	scBasset	A
		0.214975	raw		0.50075	raw		0.438637	scBasset	A	0.752659	scBasset	A
		0.228582	raw		0.5025	raw		0.455999	scBasset	A	0.778466	scBasset	A
		0.230447	raw		0.503	raw		0.381203	scBasset	A	0.715115	scBasset	A
		0.225442	raw		0.50225	raw		0.335356	scBasset	A	0.699033	scBasset	A
		0.212696	raw		0.5005	raw		0.287674	scBasset	A	0.579428	scBasset	A
		0.236022	raw		0.504	raw		0.626767	scBasset	A	0.866438	scBasset	A
		0.216956	raw		0.501	raw		0.339244	scBasset	A	0.688087	scBasset	A
		0.255059	raw		0.504	raw		0.33852	scBasset	A	0.686626	scBasset	A
		0.236205	raw		0.50275	raw		0.311439	scBasset	A	0.662144	scBasset	A
		0.224047	raw		0.5015	raw		0.371601	scBasset	A	0.705895	scBasset	A
		0.223048	raw		0.501	raw		0.50203	scBasset	A	0.819402	scBasset	A
		0.22629	raw		0.5015	raw		0.352239	scBasset	A	0.684795	scBasset	A
		0.220569	raw		0.5015	raw		0.527477	scBasset	A	0.807459	scBasset	A
		0.207014	raw		0.49975	raw		0.401382	scBasset	A	0.727393	scBasset	A
		0.238192	raw		0.50475	raw		0.485107	scBasset	A	0.802875	scBasset	A
		0.23523	raw		0.502	raw		0.555229	scBasset	A	0.84081	scBasset	A
		0.229187	raw		0.50275	raw		0.411679	scBasset	A	0.766985	scBasset	A
		0.228822	raw		0.502	raw		0.22213	scBasset	A	0.562685	scBasset	A
		0.214863	raw		0.50075	raw		0.325353	scBasset	A	0.658828	scBasset	A
		0.2338	raw		0.50275	raw		0.516134	scBasset	A	0.804058	scBasset	A
		0.243948	raw		0.50475	raw		0.603173	scBasset	A	0.853922	scBasset	A
		0.229	raw		0.50125	raw		0.394561	scBasset	A	0.731156	scBasset	A
		0.2362	raw		0.5035	raw		0.361763	scBasset	A	0.707338	scBasset	A
		0.226511	raw		0.50225	raw		0.351559	scBasset	A	0.687603	scBasset	A
		0.221045	raw		0.5015	raw		0.448471	scBasset	A	0.764157	scBasset	A
		0.220686	raw		0.50125	raw		0.382592	scBasset	A	0.734279	scBasset	A
		0.2346	raw		0.503	raw		0.407399	scBasset	A	0.738835	scBasset	A
		0.232185	raw		0.5035	raw		0.381474	scBasset	A	0.711448	scBasset	A
		0.183747	raw		0.498	raw		0.496804	scBasset	A	0.808201	scBasset	A
		0.211565	raw		0.49975	raw		0.360897	scBasset	A	0.720183	scBasset	A
		0.233	raw		0.5025	raw		0.465239	scBasset	A	0.766231	scBasset	A
		0.208248	raw		0.50025	raw		0.332517	scBasset	A	0.701726	scBasset	A
		0.211295	raw		0.50025	raw		0.39861	scBasset	A	0.739638	scBasset	A
		0.234007	raw		0.50325	raw		0.534997	scBasset	A	0.821393	scBasset	A
		0.218733	raw		0.50125	raw		0.359063	scBasset	A	0.703191	scBasset	A
		0.231022	raw		0.5025	raw		0.52063	scBasset	A	0.810315	scBasset	A
		0.242971	raw		0.505	raw		0.52334	scBasset	A	0.818341	scBasset	A
		0.224047	raw		0.5015	raw		0.416925	scBasset	A	0.748394	scBasset	A
		0.2128	raw		0.5	raw		0.349518	scBasset	A	0.638919	scBasset	A
		0.23093	raw		0.50325	raw		0.315536	scBasset	A	0.644193	scBasset	A
		0.190157	raw		0.49925	raw		0.417648	scBasset	A	0.749431	scBasset	A
		0.207961	raw		0.49975	raw		0.400162	scBasset	A	0.745171	scBasset	A
		0.234012	raw		0.5035	raw		0.433232	scBasset	A	0.774844	scBasset	A
		0.22629	raw		0.5015	raw		0.414306	scBasset	A	0.758067	scBasset	A
		0.228822	raw		0.502	raw		0.455556	scBasset	A	0.762106	scBasset	A
		0.210041	raw		0.50025	raw		0.379552	scBasset	A	0.732173	scBasset	A
		0.239553	raw		0.50275	raw		0.296493	scBasset	A	0.638636	scBasset	A
		0.216956	raw		0.501	raw		0.49477	scBasset	A	0.779187	scBasset	A
		0.211663	raw		0.5005	raw		0.379619	scBasset	A	0.712919	scBasset	A
		0.223383	raw		0.50175	raw		0.442199	scBasset	A	0.748075	scBasset	A
		0.241	raw		0.505	raw		0.459208	scBasset	A	0.766229	scBasset	A
		0.222585	raw		0.5015	raw		0.239233	scBasset	A	0.57891	scBasset	A
		0.214383	raw		0.50075	raw		0.33926	scBasset	A	0.680382	scBasset	A
		0.220696	raw		0.5015	raw		0.437847	scBasset	A	0.764277	scBasset	A
		0.232203	raw		0.50325	raw		0.40775	scBasset	A	0.708906	scBasset	A
		0.209403	raw		0.4995	raw		0.273133	scBasset	A	0.575448	scBasset	A
		0.209403	raw		0.4995	raw		0.30118	scBasset	A	0.648869	scBasset	A
		0.227086	raw		0.5025	raw		0.37666	scBasset	A	0.692163	scBasset	A
		0.231022	raw		0.5025	raw		0.523977	scBasset	A	0.789941	scBasset	A
		0.225636	raw		0.50225	raw		0.353753	scBasset	A	0.662025	scBasset	A
		0.200467	raw		0.49875	raw		0.325226	scBasset	A	0.668225	scBasset	A
		0.235432	raw		0.50225	raw		0.420006	scBasset	A	0.726402	scBasset	A
		0.2184	raw		0.5	raw		0.313915	scBasset	A	0.655299	scBasset	A
		0.217785	raw		0.5005	raw		0.512164	scBasset	A	0.795177	scBasset	A
		0.226471	raw		0.50225	raw		0.545204	scBasset	A	0.824007	scBasset	A
		0.219093	raw		0.50075	raw		0.431176	scBasset	A	0.753595	scBasset	A
		0.234012	raw		0.5035	raw		0.44795	scBasset	A	0.775627	scBasset	A
		0.220806	raw		0.50025	raw		0.324887	scBasset	A	0.667898	scBasset	A
		0.232968	raw		0.50325	raw		0.323268	scBasset	A	0.655136	scBasset	A
		0.224279	raw		0.50175	raw		0.408323	scBasset	A	0.734859	scBasset	A
		0.218063	raw		0.501	raw		0.40625	scBasset	A	0.728788	scBasset	A
		0.223048	raw		0.501	raw		0.416321	scBasset	A	0.74248	scBasset	A
		0.241164	raw		0.502	raw		0.443129	scBasset	A	0.758607	scBasset	A
		0.23523	raw		0.502	raw		0.451448	scBasset	A	0.785705	scBasset	A
		0.224047	raw		0.5015	raw		0.429481	scBasset	A	0.716118	scBasset	A
		0.221045	raw		0.5015	raw		0.404004	scBasset	A	0.715514	scBasset	A
		0.185733	raw		0.49925	raw		0.417565	scBasset	A	0.750139	scBasset	A
		0.222585	raw		0.5015	raw		0.291297	scBasset	A	0.6288	scBasset	A
		0.238479	raw		0.50475	raw		0.505891	scBasset	A	0.800337	scBasset	A
		0.22629	raw		0.5015	raw		0.433131	scBasset	A	0.738518	scBasset	A
		0.217259	raw		0.50075	raw		0.456891	scBasset	A	0.764094	scBasset	A
		0.216167	raw		0.50075	raw		0.324404	scBasset	A	0.628999	scBasset	A
		0.204154	raw		0.4995	raw		0.494265	scBasset	A	0.799143	scBasset	A
		0.210652	raw		0.50025	raw		0.432398	scBasset	A	0.749719	scBasset	A
		0.230038	raw		0.503	raw		0.438351	scBasset	A	0.754443	scBasset	A
		0.2197	raw		0.50125	raw		0.448625	scBasset	A	0.759452	scBasset	A
		0.224435	raw		0.502	raw		0.283842	scBasset	A	0.606855	scBasset	A
		0.19855	raw		0.4995	raw		0.504264	scBasset	A	0.805317	scBasset	A
		0.236118	raw		0.50425	raw		0.378087	scBasset	A	0.714339	scBasset	A
		0.249826	raw		0.504	raw		0.449667	scBasset	A	0.75913	scBasset	A
		0.214383	raw		0.50075	raw		0.528861	scBasset	A	0.79573	scBasset	A
		0.22629	raw		0.5015	raw		0.462037	scBasset	A	0.739563	scBasset	A
		0.223155	raw		0.50175	raw		0.286267	scBasset	A	0.627947	scBasset	A
		0.214569	raw		0.50075	raw		0.526255	scBasset	A	0.822498	scBasset	A
		0.2322	raw		0.50225	raw		0.252982	scBasset	A	0.561205	scBasset	A
		0.2463	raw		0.50375	raw		0.360813	scBasset	A	0.701702	scBasset	A
		0.232484	raw		0.5035	raw		0.355793	scBasset	A	0.671093	scBasset	A
		0.236707	raw		0.503	raw		0.433106	scBasset	A	0.764939	scBasset	A
		0.227048	raw		0.502	raw		0.415263	scBasset	A	0.73814	scBasset	A
		0.242889	raw		0.50175	raw		0.476322	scBasset	A	0.777963	scBasset	A
		0.23523	raw		0.502	raw		0.334075	scBasset	A	0.658446	scBasset	A
		0.213048	raw		0.5005	raw		0.326814	scBasset	A	0.658615	scBasset	A
		0.224047	raw		0.5015	raw		0.542515	scBasset	A	0.823418	scBasset	A
		0.214343	raw		0.50075	raw		0.494213	scBasset	A	0.796835	scBasset	A
		0.225621	raw		0.50175	raw		0.483184	scBasset	A	0.794179	scBasset	A
		0.23523	raw		0.502	raw		0.432529	scBasset	A	0.756656	scBasset	A
		0.251433	raw		0.50275	raw		0.438952	scBasset	A	0.748958	scBasset	A
		0.205026	raw		0.49975	raw		0.588152	scBasset	A	0.845774	scBasset	A
		0.204603	raw		0.499	raw		0.387442	scBasset	A	0.707591	scBasset	A
		0.23523	raw		0.502	raw		0.340026	scBasset	A	0.670065	scBasset	A
		0.221636	raw		0.5015	raw		0.468144	scBasset	A	0.750585	scBasset	A
		0.222311	raw		0.50175	raw		0.524352	scBasset	A	0.806242	scBasset	A
		0.212167	raw		0.5005	raw		0.342772	scBasset	A	0.668586	scBasset	A
		0.209137	raw		0.49875	raw		0.309408	scBasset	A	0.642532	scBasset	A
		0.229	raw		0.50125	raw		0.288663	scBasset	A	0.615893	scBasset	A
		0.226471	raw		0.50225	raw		0.360191	scBasset	A	0.698489	scBasset	A
		0.263446	raw		0.50525	raw		0.46249	scBasset	A	0.762069	scBasset	A
		0.2298	raw		0.5015	raw		0.334373	scBasset	A	0.703432	scBasset	A
		0.199423	raw		0.49925	raw		0.532979	scBasset	A	0.809758	scBasset	A
		0.227612	raw		0.50175	raw		0.561099	scBasset	A	0.829891	scBasset	A
		0.224279	raw		0.50175	raw		0.388961	scBasset	A	0.725531	scBasset	A
		0.214975	raw		0.50075	raw		0.440206	scBasset	A	0.769575	scBasset	A
		0.229658	raw		0.503	raw		0.356582	scBasset	A	0.704868	scBasset	A
		0.224279	raw		0.50175	raw		0.550631	scBasset	A	0.816889	scBasset	A
		0.204603	raw		0.499	raw		0.325594	scBasset	A	0.674079	scBasset	A
		0.220806	raw		0.50025	raw		0.526972	scBasset	A	0.801255	scBasset	A
		0.222585	raw		0.5015	raw		0.301384	scBasset	A	0.657568	scBasset	A
		0.2197	raw		0.50125	raw		0.458685	scBasset	A	0.774381	scBasset	A
		0.214141	raw		0.5005	raw		0.576969	scBasset	A	0.842527	scBasset	A
		0.2282	raw		0.501	raw		0.558939	scBasset	A	0.84054	scBasset	A
		0.218691	raw		0.50125	raw		0.289319	scBasset	A	0.625073	scBasset	A
		0.225621	raw		0.50175	raw		0.494104	scBasset	A	0.781335	scBasset	A
		0.22394	raw		0.502	raw		0.404724	scBasset	A	0.703632	scBasset	A
		0.212167	raw		0.5005	raw		0.508032	scBasset	A	0.802699	scBasset	A
		0.231002	raw		0.50325	raw		0.409665	scBasset	A	0.734473	scBasset	A
		0.2338	raw		0.50275	raw		0.476683	scBasset	A	0.766042	scBasset	A
		0.233389	raw		0.50375	raw		0.29694	scBasset	A	0.626625	scBasset	A
		0.217261	raw		0.501	raw		0.411203	scBasset	A	0.751146	scBasset	A
		0.216743	raw		0.501	raw		0.400693	scBasset	A	0.72209	scBasset	A
		0.2248	raw		0.50125	raw		0.386325	scBasset	A	0.708556	scBasset	A
		0.220908	raw		0.5015	raw		0.398261	scBasset	A	0.730998	scBasset	A
		0.2184	raw		0.5	raw		0.222517	scBasset	A	0.514655	scBasset	A
		0.222808	raw		0.50175	raw		0.528315	scBasset	A	0.83071	scBasset	A
		0.224047	raw		0.5015	raw		0.411991	scBasset	A	0.743969	scBasset	A
		0.218503	raw		0.501	raw		0.48926	scBasset	A	0.794459	scBasset	A
		0.211943	raw		0.5005	raw		0.421847	scBasset	A	0.750916	scBasset	A
		0.216167	raw		0.50075	raw		0.530779	scBasset	A	0.805936	scBasset	A
		0.199423	raw		0.49925	raw		0.352757	scBasset	A	0.681834	scBasset	A
		0.228365	raw		0.50225	raw		0.417449	scBasset	A	0.715312	scBasset	A
		0.211661	raw		0.5005	raw		0.465448	scBasset	A	0.795459	scBasset	A
		0.216643	raw		0.501	raw		0.330722	scBasset	A	0.648894	scBasset	A
		0.228822	raw		0.502	raw		0.387431	scBasset	A	0.726763	scBasset	A
		0.220575	raw		0.5015	raw		0.616881	scBasset	A	0.858878	scBasset	A
		0.211851	raw		0.5005	raw		0.349083	scBasset	A	0.702924	scBasset	A
		0.195435	raw		0.4985	raw		0.536164	scBasset	A	0.817739	scBasset	A
		0.193286	raw		0.49925	raw		0.308637	scBasset	A	0.646395	scBasset	A
		0.228742	raw		0.50275	raw		0.581028	scBasset	A	0.834299	scBasset	A
		0.22629	raw		0.5015	raw		0.332154	scBasset	A	0.686493	scBasset	A
		0.214569	raw		0.50075	raw		0.431187	scBasset	A	0.777454	scBasset	A
		0.228295	raw		0.50275	raw		0.556779	scBasset	A	0.839954	scBasset	A
		0.225821	raw		0.502	raw		0.362117	scBasset	A	0.673963	scBasset	A
		0.2274	raw		0.50075	raw		0.633376	scBasset	A	0.870561	scBasset	A
		0.216167	raw		0.50075	raw		0.448743	scBasset	A	0.781039	scBasset	A
		0.220282	raw		0.50125	raw		0.5551	scBasset	A	0.832991	scBasset	A
		0.214141	raw		0.5005	raw		0.440941	scBasset	A	0.734524	scBasset	A
		0.236533	raw		0.50125	raw		0.404729	scBasset	A	0.736924	scBasset	A
		0.230607	raw		0.5025	raw		0.561696	scBasset	A	0.846013	scBasset	A
		0.233389	raw		0.50375	raw		0.411409	scBasset	A	0.712007	scBasset	A
		0.193286	raw		0.49925	raw		0.627612	scBasset	A	0.866355	scBasset	A
		0.215239	raw		0.50075	raw		0.367851	scBasset	A	0.679011	scBasset	A
		0.223943	raw		0.50175	raw		0.462171	scBasset	A	0.784285	scBasset	A
[truncated: 88,002 more rows]

## Sheet: S2
Dataset	Methods	ARI	AMI	FMI	Silhouette score
Blood	RAW	0.31689	0.51359	0.41325	0.00289
Blood	scCASE	0.48079	0.65007	0.55464	0.13047
Blood	scCASER	0.54965	0.65433	0.61621	0.13709
Blood	SCALE	0.30904	0.50289	0.40903	0.03749
Blood	scBasset	0.38821	0.59775	0.47848	0.09697
Blood	scBFA	0.39076	0.60157	0.47599	0.04432
Blood	scOpen	0.42746	0.62089	0.50785	0.11448
BM0828	RAW	0.4516	0.57695	0.5353	0.00247
BM0828	scCASE	0.52911	0.60264	0.60911	0.28181
BM0828	scCASER	0.53534	0.63571	0.62549	0.32696
BM0828	SCALE	0.43223	0.57292	0.51934	0.1401
BM0828	scBasset	0.50574	0.62489	0.58286	0.27605
BM0828	scBFA	0.4729	0.58177	0.55676	0.11981
BM0828	scOpen	0.51566	0.63388	0.5911	0.27096
LargeIntestine	RAW	0.40664	0.56671	0.7017	0.00093
LargeIntestine	scCASE	0.87682	0.75638	0.95277	0.49937
LargeIntestine	scCASER	0.95515	0.85775	0.98277	0.55331
LargeIntestine	SCALE	0.42951	0.52055	0.72159	0.16647
LargeIntestine	scBFA	0.4155	0.55576	0.70851	0.15687
LargeIntestine	scOpen	0.42144	0.58529	0.71079	0.44203
LargeIntestine	scBasset	0.87428	0.76569	0.95441	0.24021
LungA	RAW	0.74001	0.83199	0.79969	0.00964
LungA	scCASE	0.9689	0.94689	0.97619	0.855
LungA	scCASER	0.97096	0.94777	0.97777	0.86005
LungA	SCALE	0.68031	0.76267	0.75195	0.49799
LungA	scBasset	0.88167	0.8872	0.90908	0.63079
LungA	scBFA	0.87451	0.87666	0.90353	0.5358
LungA	scOpen	0.88798	0.90112	0.91395	0.60595
LungB	RAW	0.69647	0.81011	0.7527	0.00844
LungB	scCASE	0.91111	0.92613	0.92842	0.80709
LungB	scCASER	0.97106	0.95575	0.97663	0.81376
LungB	SCALE	0.71527	0.77003	0.76838	0.39604
LungB	scBasset	0.88769	0.88628	0.90928	0.61081
LungB	scBFA	0.84788	0.84529	0.87674	0.39584
LungB	scOpen	0.90557	0.91409	0.92375	0.54335
Spleen	RAW	0.33659	0.5061	0.54915	0.00125
Spleen	scCASE	0.5748	0.64945	0.72827	0.41662
Spleen	scCASER	0.7928	0.69529	0.87948	0.38029
Spleen	SCALE	0.40622	0.52973	0.60615	0.08148
Spleen	scBasset	0.35633	0.58666	0.56467	0.24385
Spleen	scBFA	0.3584	0.58473	0.56656	0.11999
Spleen	scOpen	0.5059	0.67883	0.67817	0.24215
WholeBrainA	RAW	0.4734	0.66188	0.58001	0.00547
WholeBrainA	scCASE	0.87556	0.79912	0.90339	0.5426
WholeBrainA	scCASER	0.85408	0.77655	0.88657	0.51095
WholeBrainA	SCALE	0.41703	0.61403	0.53099	0.42473
WholeBrainA	scBasset	0.55598	0.72974	0.64779	0.44564
WholeBrainA	scBFA	0.5993	0.73347	0.68284	0.39359
WholeBrainA	scOpen	0.55374	0.74586	0.64592	0.44481
WholeBrainB	RAW	0.50206	0.66301	0.59686	0.00541
WholeBrainB	scCASE	0.82731	0.76608	0.8635	0.49407
WholeBrainB	scCASER	0.87415	0.80657	0.90159	0.52757
WholeBrainB	SCALE	0.50945	0.67275	0.60288	0.43883
WholeBrainB	scBasset	0.54118	0.73944	0.6299	0.46615
WholeBrainB	scBFA	0.65468	0.74723	0.72272	0.34705
WholeBrainB	scOpen	0.53118	0.74582	0.62112	0.4411

## Sheet: S3, S4
The figures already show all the source data

## Sheet: S5
dataset	method	evaluationmethod	score
Muto	orig	ARI	0.594009
Muto	orig	AMI	0.700352
Muto	orig	FMI	0.716596
Muto	orig	silhouette	0.0139261
Muto	scale	ARI	0.706054
Muto	scale	AMI	0.782808
Muto	scale	FMI	0.799677
Muto	scale	silhouette	0.690229
Muto	scbasset	ARI	0.723208
Muto	scbasset	AMI	0.788008
Muto	scbasset	FMI	0.810945
Muto	scbasset	silhouette	0.751838
Muto	scBFA	ARI	0.589992
Muto	scBFA	AMI	0.698415
Muto	scBFA	FMI	0.713608
Muto	scBFA	silhouette	0.6076
Muto	scCASE	ARI	0.75634
Muto	scCASE	AMI	0.793906
Muto	scCASE	FMI	0.83395
Muto	scCASE	silhouette	0.765087
Muto	scOpen	ARI	0.593377
Muto	scOpen	AMI	0.698363
Muto	scOpen	FMI	0.716132
Muto	scOpen	silhouette	0.634142
Pbmc	orig	ARI	0.727396
Pbmc	orig	AMI	0.820989
Pbmc	orig	FMI	0.77345
Pbmc	orig	silhouette	0.00508825
Pbmc	scale	ARI	0.704642
Pbmc	scale	AMI	0.815237
Pbmc	scale	FMI	0.755018
Pbmc	scale	silhouette	0.486144
Pbmc	scbasset	ARI	0.616743
Pbmc	scbasset	AMI	0.775908
Pbmc	scbasset	FMI	0.681216
Pbmc	scbasset	silhouette	0.400203
Pbmc	scBFA	ARI	0.720907
Pbmc	scBFA	AMI	0.822728
Pbmc	scBFA	FMI	0.769182
Pbmc	scBFA	silhouette	0.36394
Pbmc	scCASE	ARI	0.780618
Pbmc	scCASE	AMI	0.853865
Pbmc	scCASE	FMI	0.818749
Pbmc	scCASE	silhouette	0.596881
Pbmc	scOpen	ARI	0.737145
Pbmc	scOpen	AMI	0.830302
Pbmc	scOpen	FMI	0.78277
Pbmc	scOpen	silhouette	0.372696

## Sheet: S6
dataset	Method	ARI	AMI
BM0828	scCASE enhancement	0.52911	0.60264
blood	scCASE enhancement	0.48079	0.65007
LungA	scCASE enhancement	0.9689	0.94689
LungB	scCASE enhancement	0.91111	0.92613
WholeBrainA	scCASE enhancement	0.87556	0.79912
WholeBrainB	scCASE enhancement	0.82731	0.76608
LargeIntestineA	scCASE enhancement	0.87682	0.75638
Spleen	scCASE enhancement	0.5748	0.64945
BM0828	scCASE	0.483421	0.556574
BM0828	scOpen	0.467797	0.596442
BM0828	scBFA	0.489746	0.567177
BM0828	scBasset	0.399096	0.53297
BM0828	SCALE	0.442553	0.555227
blood	scCASE	0.446403	0.63547
blood	scOpen	0.357526	0.601893
blood	scBFA	0.387542	0.584767
blood	scBasset	0.407964	0.601701
blood	SCALE	0.367255	0.578649
LungA	scCASE	0.977879	0.952639
LungA	scOpen	0.935064	0.913594
LungA	scBFA	0.876326	0.863339
LungA	scBasset	0.83118	0.858599
LungA	SCALE	0.748107	0.821795
LungB	scCASE	0.968169	0.946939
LungB	scOpen	0.931881	0.927735
LungB	scBFA	0.858613	0.84667
LungB	scBasset	0.883605	0.891748
LungB	SCALE	0.693963	0.773226
WholeBrainA	scCASE	0.862792	0.783201
WholeBrainA	scOpen	0.615437	0.72628
WholeBrainA	scBFA	0.512321	0.670496
WholeBrainA	scBasset	0.616558	0.751618
WholeBrainA	SCALE	0.590371	0.716079
WholeBrainB	scCASE	0.818279	0.751028
WholeBrainB	scOpen	0.651085	0.700513
WholeBrainB	scBFA	0.584852	0.682951
WholeBrainB	scBasset	0.639115	0.744081
WholeBrainB	SCALE	0.579161	0.697694
LargeIntestineA	scCASE	0.895482	0.777456
LargeIntestineA	scOpen	0.823087	0.725747
LargeIntestineA	scBFA	0.352776	0.501805
LargeIntestineA	scBasset	0.700043	0.621772
LargeIntestineA	SCALE	0.401229	0.471484
Spleen	scCASE	0.60393	0.616222
Spleen	scOpen	0.317331	0.560051
Spleen	scBFA	0.32004	0.527538
Spleen	scBasset	0.357998	0.610761
Spleen	SCALE	0.289423	0.482618

## Sheet: S7, S8
S7a-c	S7d-f											S8a-c	S8d-f
Script in Zenodo		PC1	PC2	PC3	PC4	PC5	PC6	PC7	PC8	PC9	PC10	Script in Zenodo		PC1	PC2	PC3	PC4	PC5	PC6	PC7	PC8	PC9	PC10
We provide a script to reproduce the results and redraw the figures.	d	0.863879	0.058429	0.198869	0.082726	0.074343	-0.076618	-0.060507	-0.083935	0.124608	0.033773	We provide a script to reproduce the results and redraw the figures.	d	0.700613	0.160344	0.310316	0.14978	0.013132	0.259836	-0.319508	0.204976	-0.253676	-0.021401
URL:https://zenodo.org/records/8382876	e	0.469942	-0.004319	0.114845	-0.019809	-0.107322	-0.079516	-0.032612	-0.165109	-0.10558	-0.140821	URL:https://zenodo.org/records/8382876	e	0.56361	0.016434	0.184176	0.099576	0.036218	-0.156616	0.338269	0.393627	-0.377781	-0.327497
scCASE_zenodo.zip/Seqdepth/blood.ipynb	f	0.070537	0.005148	0.010783	0.020812	0.064403	-0.072437	0.111221	0.063133	0.052333	-0.04702	scCASE_zenodo.zip/Seqdepth/Lunga.ipynb	f	0.196693	0.160758	0.016897	0.073624	-0.021504	0.005781	-0.078787	0.038851	-0.254221	0.112261
				0.010783

## Sheet: S9, S10
Script in Zenodo
We provide a script to reproduce the results and redraw the figures.
URL:https://zenodo.org/records/8382876
scCASE_zenodo.zip/Cluster/Visualization.ipynb

## Sheet: S11
Script in Zenodo	Peaks
We provide a script to reproduce the results and redraw the figures.	chr6 41503206 41505268
URL:https://zenodo.org/records/8382876	chr2 31917203 31921375
scCASE_zenodo.zip/Interpretability/Identify_peaks.ipynb	chr11 46201573 46203658
	chr11 52127084 52128283
	chr11 11625093 11627257
	chr2 139866985 139869162
	chr3 115674815 115675755
	chr5 124484251 124485217
	chr7 126978883 126980538
	chr4 44034735 44036088
	chr7 65703905 65704944
	chr8 126796455 126799977
	chr10 18904565 18905152
	chr9 44816335 44818274
	chr6 48677528 48678247
	chr13 113207987 113209496
	chr2 32348749 32349506
	chr12 29518773 29519943
	chr2 117242873 117244878
	chr6 142864814 142866727
	chr6 140656030 140657404
	chr4 154309868 154311385
	chr5 134757994 134759999
	chr3 103188569 103191055
	chr13 113214382 113216066
	chr4 155395437 155396828
	chr6 146029275 146030122
	chr5 106077594 106079264
	chr5 134745445 134746202
	chr10 18905353 18906457
	chr19 57205780 57207494
	chr2 113970475 113971799
	chr12 74799259 74801552
	chr1 90550809 90553318
	chr14 32212021 32213036
	chr2 59307708 59309559
	chr9 32735798 32736810
	chr19 14769713 14770470
	chr6 41492587 41495039
	chr12 103865595 103867003
	chr12 103889602 103892357
	chr8 15017872 15019459
	chr10 116350491 116351408
	chr6 124834895 124836445
	chr18 56606499 56607268
	chr8 14961208 14962250
	chr9 121363595 121364988
	chr4 98102144 98104342
	chr3 115517985 115519286
	chr14 60748050 60749883
	chr9 25000477 25001764
	chr19 53881544 53885164
	chr12 114092788 114093703
	chr8 13986222 13987691
	chr18 73994551 73996183
	chr11 46157147 46158328
	chr8 89231518 89232661
	chr8 35278138 35280035
	chr18 75578685 75579934
	chr3 106251355 106253062
	chr2 104012771 104013507
	chr1 167718622 167720585
	chr6 143062834 143064402
	chr11 106396925 106398380
	chr3 130910609 130912180
	chr5 125434861 125436206
	chr6 72943098 72944119
	chr8 14011843 14013067
	chr17 78750202 78752248
	chr15 97202829 97204768
	chr6 142910941 142914102
	chr1 54549069 54550866
	chr17 85244019 85245058
	chr3 38178980 38181188
	chr17 84728945 84730843
	chr11 86624149 86625277
	chr13 73839956 73841670
	chr18 56628571 56629818
	chr4 107990703 107992264
	chr4 32429884 32431532
	chr1 163696023 163697710
	chr1 51641396 51642472
	chr11 82892981 82894246
	chr2 58008784 58010297
	chr2 158544542 158545600
	chr7 135526827 135528029
	chr8 26384132 26387234
	chr7 25154610 25155352
	chr10 18781634 18783349
	chr5 134741947 134742921
	chr6 48720508 48721528
	chr9 57186844 57188509
	chr9 96295040 96296153
	chr15 77664581 77665394
	chr15 100011642 100012902
	chr3 106590715 106592347
	chr5 116166096 116167881
	chr7 97501915 97503698
	chr5 73025719 73026686
	chr6 71271775 71273111
	chr12 109231109 109232023
	chr15 59942402 59944112
	chr4 148655792 148657453
	chr5 139857502 139859306
	chr4 102178853 102180287
	chr7 65647630 65648722
	chr9 45983040 45984557
	chr10 13686924 13688310
	chr2 122294742 122295465
	chr3 115415190 115419034
	chr5 73143385 73144574
	chr18 75536363 75538101
	chr11 106028347 106029337
	chr5 123439616 123440973
	chr1 36818114 36819376
	chr15 81130867 81133204
	chr1 108496825 108498153
	chr12 109158717 109160131
	chr15 6542303 6543374
	chr11 100685180 100686092
	chr9 14712111 14713055
	chr4 32378290 32379010
	chr9 59789188 59790277
	chr11 52088275 52090005
	chr9 110809679 110811470
	chr11 96302617 96303502
	chr2 132337756 132339089
	chr15 80368072 80369759
	chr19 4119589 4120295
	chr12 114098169 114099634
	chr6 48682459 48683528
	chr11 117731825 117735202
	chr13 13656156 13657631
	chr5 124485457 124486256
	chr13 118004483 118005365
	chr10 22021421 22022881
	chr18 56572156 56573186
	chr12 74705332 74706484
	chr2 70869976 70871604
	chr2 32350103 32351408
	chr11 52154485 52155262
	chr11 115323036 115325397
	chr11 46185614 46186551
	chr3 52451240 52452583
	chr13 110611699 110614315
	chr12 74694081 74695416
	chr4 100858934 100860996
	chr14 122353676 122355193
	chr18 38565664 38568210
	chr8 96937162 96938035
	chr1 60814668 60815590
	chr19 11590835 11592178
	chr5 63249164 63250166
	chr3 106264663 106265883
	chr12 86787701 86789203
	chr4 134304640 134306740
	chr10 59843608 59844787
	chr3 68980927 68982094
	chr13 24638337 24640126
	chr2 156947423 156947955
	chr11 99031948 99033062
	chr15 6551045 6553035
	chr2 172908217 172909847
	chr2 34818243 34819685
	chr15 97288529 97289733
	chr1 39898997 39900670
	chr14 75844405 75846504
	chr5 34538868 34539601
	chr17 73345383 73347587
	chr11 52112481 52113745
	chr11 63797917 63798911
	chr7 121212470 121214072
	chr5 37457925 37459425
	chr9 44789210 44790394
	chr18 33129105 33131048
	chr4 6897511 6898099
	chr7 25242351 25243528
	chr4 6828428 6830176
	chr18 5592598 5594440
	chr6 48657485 48658919
	chr12 119614516 119615997
	chr16 55948190 55949574
	chr5 135500359 135502266
	chr7 25215644 25217322
	chr9 31108104 31110316
	chr16 10771999 10772775
	chr8 74876860 74879040
	chr10 128427335 128428731
	chr4 144825605 144826646
	chr10 20954869 20956008
	chr10 126599765 126600690
	chr11 31899406 31900791
	chr13 110627444 110628580
	chr1 195247298 195248375
	chr14 56914787 56916390
	chr8 13599982 13601694
	chr2 103522200 103523614
	chr11 104522063 104523445
	chr14 11284775 11286717
	chr5 74798583 74799517
	chr2 18873676 18875777
	chr14 65689487 65690503
	chr1 163600627 163601923
	chr1 185829144 185830508
	chr16 23223345 23227363
	chr19 46694092 46695707
	chr13 30257958 30259118
	chr12 85583858 85584793
	chr3 103662846 103664649
	chr19 4058835 4060222
	chr4 32344619 32346096
	chr6 72912133 72913067
	chr10 43716936 43717606
	chr3 19158243 19159267
	chr13 51895442 51896792
	chr11 5076336 5077736
	chr5 65296345 65297859
	chr15 9504336 9505224
	chr19 29528018 29529607
	chr17 71834728 71836333
	chr16 52129254 52130184
	chr14 104048673 104050677
	chr9 68881822 68882814
	chr18 21104097 21105734
	chr17 50608971 50610495
	chr11 88243380 88244602
	chr17 28749330 28750390
	chr11 82929899 82930789
	chr10 117354913 117357045
	chr3 115375789 115377335
	chr11 75131740 75133095
	chr12 70358608 70359748
	chr4 134675727 134676713
	chr11 46139557 46140885
	chr7 132632148 132632763
	chr2 71779134 71780117
	chr9 96250238 96251542
	chr15 80927863 80928819
	chr11 33908116 33911192
	chr8 3352777 3356082
	chr6 136888498 136890590
	chr17 31462188 31463764
	chr1 87647304 87649450
	chr1 60802393 60803456
	chr6 48688709 48689538
	chr10 12532451 12534075
	chr13 63324295 63325383
	chr10 18907664 18908656
	chr6 140462799 140463794
	chr3 58355922 58357076
	chr15 66276554 66277675
	chr6 58793578 58794990
	chr10 28387814 28389192
	chr3 37103910 37104768
	chr4 32335103 32338472
	chr7 70960437 70961867
	chr17 84579934 84581775
	chr4 40727894 40729474
	chr17 52607381 52608463
	chr2 30480842 30482225
	chr9 100360362 100361417
	chr3 130860166 130861051
	chr6 124700370 124700903
	chr12 15821974 15824922
	chr17 29565742 29566419
	chr16 23174695 23175865
	chr4 40667976 40668463
	chr10 19297390 19298886
	chr12 81373826 81374889
	chr10 42616564 42618083
	chr12 108421419 108423378
	chr5 114275469 114276338
	chr10 18824279 18825446
	chr3 89676059 89676992
	chr15 100580550 100581080
	chr17 52301512 52302756
	chr5 149677871 149680119
	chr1 133174965 133177194
	chr2 11093389 11096073
	chr6 87452314 87454430
	chr9 96835916 96836808
	chr3 130648479 130651093
	chr11 6579646 6580849
	chr5 121224983 121226417
	chr3 52681951 52682834
	chr7 108613418 108615867
	chr5 141072171 141074067
	chr11 86640782 86642364
	chr8 13674381 13678175
	chr12 109215324 109216720
	chr19 53497710 53499723
	chr18 79452992 79455087
	chr8 117713610 117714266
	chr1 185811408 185812099
	chr15 97299065 97300758
	chr9 63568503 63570025
	chr4 148056975 148058343
	chr15 9510204 9512063
	chr16 78198386 78199868
	chr18 56629880 56630883
	chr10 96083279 96083948
	chr6 22299450 22300548
	chr6 48695586 48698018
	chr15 67120599 67122714
	chr15 36325804 36327215
	chr4 59179998 59181187
	chr18 21119342 21121546
	chr4 129235293 129236257
	chr10 24359978 24360865
	chr1 163717706 163719078
	chr11 82891266 82892561
	chr6 119458271 119460099
	chr6 125214880 125216499
	chr10 95863081 95864284
	chr7 142733926 142735133
	chr16 23181150 23182653
	chr6 144618762 144619745
	chr9 44793944 44795483
	chr1 182293796 182297371
	chr1 43520738 43522452
	chr4 86531435 86532955
	chr15 59963999 59964975
	chr11 68264545 68265516
	chr9 42273516 42274347
	chr16 51674977 51675756
	chr12 52965912 52967887
	chr10 24473323 24475216
	chr9 108953231 108954732
	chr1 166065303 166066483
	chr10 92503973 92505439
	chr11 87562164 87563431
	chr19 23397115 23398653
	chr16 55933752 55935304
	chr14 54846694 54849085
	chr4 32250978 32252579
	chr12 26643060 26644446
	chr11 117186521 117188742
	chr4 6915922 6918962
	chr19 10902421 10904746
	chr11 94558521 94560155
	chr12 74816400 74817316
	chr7 75430305 75432342
	chr8 114105951 114107013
	chr18 82694996 82696337
	chr13 96660620 96663113
	chr11 11641561 11643073
	chr15 27725670 27727020
	chr4 48087456 48088552
	chr9 44787942 44788834
	chr6 129234181 129235286
	chr16 89985978 89987861
	chr15 3992148 3994287
	chr17 21600258 21600993
	chr12 77462294 77463840
	chr16 51690647 51691612
	chr10 128180219 128182854
	chr11 106611068 106613185
	chr4 134474199 134474734
	chr10 33830408 33831371
	chr3 79030802 79031904
	chr13 8782688 8785057
	chr2 156707847 156708698
	chr18 85042993 85045422
	chr18 75638086 75639206
	chr16 91055954 91057377
	chr3 19329144 19330717
	chr1 137703859 137705003
	chr19 57429786 57431231
	chr17 31977201 31978073
	chr11 3235368 3236427
	chr1 78533392 78534781
	chr7 85882081 85883160
	chr14 122411001 122411430
	chr16 33707902 33708728
	chr1 52855607 52857784
	chr16 78563376 78565096
	chr19 10861109 10863171
	chr14 28041315 28044311
	chr3 115385213 115386130
	chr4 10696813 10698066
	chr15 59951399 59952027
	chr3 28161255 28164924
	chr3 84930057 84931769
	chr5 139642641 139643892
	chr18 69128501 69129568
	chr5 114282296 114283145
	chr11 21073975 21074874
	chr10 122175253 122176707
	chr4 100840188 100841443
	chr12 41261886 41263375
	chr6 83045422 83046563
	chr18 35014599 35016268
	chr1 140059091 140060061
	chr12 74481951 74485245
	chr9 24989964 24991901
	chr15 80402005 80403640
	chr5 101345422 101345894
	chr8 114118103 114120203
	chr16 57420655 57423959
	chr1 60832684 60834235
	chr1 130498679 130499957
	chr4 32235500 32236609
	chr19 10821750 10822815
	chr11 44331673 44334374
	chr9 116097776 116098934
	chr6 125171748 125172908
	chr9 115532910 115534549
	chr1 133100923 133101536
	chr3 130862127 130863554
	chr16 46119821 46121072
	chr6 106742914 106744942
	chr5 144982206 144982853
	chr9 95215332 95216068
	chr17 52018272 52019457
	chr9 32717915 32718964
	chr8 126841677 126842245
	chr8 88147997 88149014
	chr13 102471698 102472994
	chr7 75420366 75421705
	chr7 65653296 65655426
	chr9 31078543 31079625
	chr9 32537786 32539888
	chr4 32438123 32439264
	chr2 26523851 26525053
	chr11 30082490 30083926
	chr4 149031822 149032836
	chr6 120031506 120034021
	chr14 122314849 122316561
	chr10 128183099 128183984
	chr14 76168821 76169861
	chr5 74656120 74658219
	chr3 87650031 87652020
	chr6 17014711 17016554
	chr4 32450103 32451319
	chr2 127139955 127141142
	chr13 51908899 51910366
	chr11 115312986 115314115
	chr9 15354703 15355579
	chr11 33838633 33840153
	chr11 52079049 52079784
	chr7 121622391 121624154
	chr16 64757061 64759430
	chr11 106640084 106641649
	chr15 67240843 67242147
	chr7 29565083 29566960
	chr15 72970384 72971461
	chr2 150492437 150494536
	chr5 66185893 66187523
	chr16 46009776 46011523
	chr18 33097859 33100051
	chr4 8725176 8727093
	chr9 96788847 96790775
	chr3 130813941 130815823
	chr15 60017764 60019558
	chr15 36569999 36571236
	chr17 47668206 47669041
	chr5 28728865 28729923
	chr17 6947369 6949089
	chr6 129224969 129226240
	chr12 108361833 108363177
	chr10 5988607 5991152
	chr11 11589945 11590953
	chr7 121230819 121232176
	chr8 14985145 14987409
	chr3 130820306 130821370
	chr10 95663330 95664933
	chr16 46022088 46023561
	chr4 150298236 150299423
	chr12 102232318 102233291
	chr16 95484169 95485272
	chr8 36691027 36691763
	chr14 54852532 54854116
	chr4 44283453 44284638
	chr15 80441811 80442355
	chr1 52076086 52077480
	chr10 96187112 96188189
	chr13 28603905 28605532
	chr13 28643231 28644006
	chr17 32539539 32540835
	chr15 5057634 5059106
	chr11 52081613 52082500
	chr16 84583499 84584850
	chr2 11081118 11081963
	chr6 48691105 48693561
	chr4 32422471 32423514
	chr11 52095601 52098099
	chr16 46006316 46006791
	chr10 126573285 126574357
	chr11 108771564 108772692
	chr15 9457750 9458684
	chr7 87824778 87825883
	chr7 75394839 75395989
	chr6 70773893 70775488
	chr15 94083809 94085952
	chr9 94972377 94973728
	chr1 182285525 182287332
	chr4 8738082 8738788
	chr12 16176778 16177465
	chr13 56608178 56609316
	chr13 110697649 110698209
	chr18 70770266 70772019
	chr10 95833299 95834425
	chr3 38181694 38182210
	chr6 39284004 39284721
	chr17 52288207 52290464
	chr17 29417057 29418007
	chr9 116202811 116203988
	chr7 25157892 25159361
	chr4 100847489 100848527
	chr18 75569472 75570568
	chr2 172849032 172849460
	chr13 97726097 97727366
	chr10 98848431 98849201
	chr14 60736313 60737692
	chr11 5311525 5312082
	chr11 108133957 108135730
	chr10 122194817 122195940
	chr8 84306533 84307368
	chr4 32349971 32351777
	chr2 11125549 11126446
	chr17 73511831 73514008
	chr11 68244072 68246561
	chr13 46830710 46832375
	chr10 128152594 128153850
	chr2 32397370 32398236
	chr10 122236786 122238187
	chr9 116246607 116248089
	chr13 24709088 24710044
	chr6 128837059 128838081
	chr13 115635252 115636775
	chr15 27526093 27527636
	chr3 35619496 35620320
	chr10 19225646 19226644
	chr4 108131663 108133665
	chr8 13685189 13687063
	chr5 107507465 107509496
	chr8 121947409 121949086
	chr16 43663894 43665293
	chr15 36275161 36276404
	chr1 58501587 58503178
	chr10 118070231 118071109
	chr1 87583220 87584547
	chr19 55989298 55990493
	chr11 87533801 87535080
	chr10 122115168 122117967
	chr10 59813165 59815288
	chr2 3627764 3628147
	chr2 127753071 127754486
	chr5 118477633 118479870
	chr15 31095766 31097675
	chr5 147593151 147594472
	chr5 101072122 101073855
	chr6 99044540 99046976
	chr10 80970492 80971353
	chr13 46434749 46435946
	chr5 106071204 106072744
	chr10 20971537 20972462
	chr1 130508322 130508841
	chr2 166525749 166527921
	chr11 31961069 31962612
	chr11 118006800 118008149
	chr6 142863799 142864634
	chr6 144850389 144852134
	chr2 118468120 118469322
	chr7 106235114 106236264
	chr7 82745100 82746269
	chr4 8853200 8855266
	chr6 82871445 82872618
	chr10 19041220 19042354
	chr11 21470995 21472587
	chr3 88991160 88993142
	chr17 84818616 84820205
	chr18 89375265 89376329
	chr8 119159097 119160401
	chr6 39329133 39330332
	chr4 59277431 59278954
	chr13 46874904 46876217
	chr1 53829880 53831427
	chr9 48346037 48347259
	chr5 8621710 8623748
	chr18 56632278 56634483
	chr15 36232938 36234613
	chr10 53759564 53761041
	chr5 8674890 8676264
	chr6 48596800 48597622
	chr1 182841743 182842875
	chr17 84518506 84519587
	chr3 103671353 103672706
	chr3 101077900 101079186
	chr1 185847959 185849481
	chr11 100706874 100707730
	chr15 66306962 66308686
	chr14 14900076 14901645
	chr13 24877432 24878638
	chr10 67048670 67049709
	chr9 32547594 32549065
	chr13 118008899 118010547
	chr18 33100453 33101194
	chr9 32733451 32734350
	chr5 108355358 108356366
	chr2 127747602 127749473
	chr3 38182428 38183276
	chr5 123578399 123579371
	chr13 49402159 49405074
	chr6 97171016 97172732
	chr18 81596613 81597706
	chr12 21456812 21458111
	chr5 73026963 73028239
	chr10 3362885 3364102
	chr10 98703807 98705928
	chr13 24508264 24508896
	chr2 11139667 11140261
	chr5 65075379 65076158
	chr3 115677003 115677648
	chr14 28050444 28051726
	chr14 79937163 79937672
	chr10 42579767 42580842
	chr13 8455722 8457575
	chr15 63855103 63856082
	chr1 66598504 66599662
	chr3 101084033 101085502
	chr10 110593416 110594856
	chr11 63805212 63805910
	chr10 120332750 120333442
	chr3 78980922 78982542
	chr11 75095859 75096787
	chr8 84291222 84292515
	chr3 109142736 109145291
	chr3 127570942 127572400
	chr10 60695637 60696591
	chr7 52376499 52377220
	chr3 94939601 94940072
	chr12 29493401 29494640
	chr10 98725306 98727604
	chr18 75585744 75586332
	chr12 26752882 26753887
	chr12 104569137 104570631
	chr18 3280353 3282113
	chr5 73645923 73648838
	chr9 114349595 114350414
	chr11 96328249 96328647
	chr13 73874108 73875005
	chr7 90808710 90810536
	chr7 107037627 107038479
	chr17 31194249 31196427
	chr9 56173389 56174140
	chr16 94406877 94407883
	chr16 35938187 35940230
	chr2 158548476 158549953
	chr8 117338802 117341339
	chr13 51862833 51864513
	chr11 97860295 97862355
	chr13 20274959 20277676
	chr1 58367948 58369056
	chr2 173277404 173278223
	chr9 13269489 13270619
	chr7 135525330 135526361
	chr12 36882439 36884810
	chr11 58024419 58025587
	chr10 17707597 17708683
	chr12 88151588 88152438
	chr1 39974311 39975945
	chr1 130510944 130512351
	chr11 32432012 32434392
	chr3 94945294 94947085
	chr6 65597312 65598569
	chr17 74171038 74172353
	chr14 123299940 123302791
	chr17 50663895 50665768
	chr13 96734164 96734670
	chr13 109093213 109095170
	chr16 93552558 93553723
	chr13 93863035 93865870
	chr19 45870520 45871693
	chr5 121785122 121786407
	chr4 7381852 7382913
	chr3 108668059 108669112
	chr12 108376889 108377946
	chr13 94362875 94363755
	chr6 94630846 94632380
	chr18 14814653 14816549
	chr2 72119863 72120588
	chr15 85812030 85813244
	chr6 125180726 125182478
	chr13 5756098 5757233
	chr14 66817475 66819412
	chr1 195026652 195028283
	chr2 68797517 68798691
	chr4 149230109 149231165
	chr2 11039958 11041458
	chr10 96249256 96250737
	chr6 124325211 124326253
	chr13 28509190 28512418
	chr17 85254594 85255946
	chr15 65558129 65559320
	chr4 140500249 140501787
	chr11 86620422 86621736
	chr14 122461750 122462415
	chr6 125186368 125187901
	chr5 123437263 123439559
	chr7 71156256 71157587
	chr1 90483348 90484624
	chr19 36550615 36553091
	chr5 64889575 64890177
	chr17 84712303 84713324
	chr16 78546473 78548277
	chr17 85355829 85358151
	chr17 29668244 29669473
	chr15 77563649 77564217
	chr11 113051470 113052301
	chr1 38953954 38955391
	chr15 98839016 98840069
	chr7 88219120 88220951
	chr1 93976357 93977166
	chr17 84705396 84706481
	chr12 83266631 83267663
	chr5 116204618 116205889
	chr6 12074865 12076090
	chr6 22372993 22375015
	chr16 96090843 96092503
	chr17 23757150 23757818
	chr18 46251582 46253018
	chr3 52644001 52644875
	chr10 121323506 121324483
	chr2 117263837 117265855
	chr3 60303882 60307562
	chr18 14761589 14763342
	chr2 160560041 160560458
	chr10 110651172 110652236
	chr19 37633642 37635360
	chr11 23745821 23747224
	chr11 45607138 45608679
	chr9 32314624 32315502
	chr13 24506569 24508074
	chr4 32647218 32649317
	chr3 9864839 9866163
	chr14 15932248 15932953
	chr4 149253926 149254774
	chr2 156711186 156713214
	chr7 134351534 134353153
	chr1 167774333 167776010
	chr10 42581785 42582994
	chr11 34583890 34585533
	chr11 4103020 4104218
	chr3 115502002 115502914
	chr17 47736983 47738276
	chr19 14425823 14427402
	chr3 96360860 96362502
	chr9 122097723 122098319
	chr1 97563290 97564928
	chr4 88513228 88514498
	chr12 102133296 102134162
	chr7 109414695 109417205
	chr13 112790877 112793524
	chr1 121951820 121952689
	chr9 115469989 115470884
	chr6 41554328 41556944
	chr19 32349441 32352125
	chr9 37463566 37465333
	chr11 48668769 48670731
	chr6 37557104 37558729
	chr10 17912897 17913543
	chr17 34084279 34085067
	chr13 110692082 110694926
	chr14 87136095 87137085
	chr10 126601656 126604238
	chr8 26728147 26728897
	chr4 120647069 120648640
	chr2 11574481 11575735
	chr10 59436600 59438175
	chr10 117519853 117521261
	chr7 31206221 31208686
	chr3 152574630 152576417
	chr13 117812186 117814983
	chr2 172851873 172852962
	chr1 60812230 60813092
	chr13 107849432 107849966
	chr3 100365459 100366195
	chr10 9904127 9906303
	chr2 13678585 13679631
	chr11 119027019 119027889
	chr15 66632535 66633776
	chr18 32556836 32558997
	chr1 153855554 153856706
	chr5 124478264 124479001
	chr4 134050649 134051815
	chr1 133094966 133097197
	chr11 96325242 96328166
	chr10 75027643 75029406
	chr12 77938087 77939601
	chr9 45752263 45754338
	chr15 27599611 27600925
	chr5 66346044 66347658
	chr16 38712244 38714737
	chr16 91545684 91548624
	chr16 76354444 76355468
	chr7 31818409 31819724
	chr7 116884570 116885729
	chr11 115268117 115269083
	chr11 4321949 4324284
	chr7 31178025 31180201
	chr1 166001149 166002825
	chr6 145141618 145142509
	chr2 163909220 163910601
	chr17 73359254 73359845
	chr6 73160056 73161241
	chr2 11116352 11117143
	chr4 44078180 44079262
	chr6 90690321 90691329
	chr5 118927611 118928844
	chr6 117840091 117842203
	chr16 35742144 35744179
	chr13 24696442 24697165
	chr14 51682944 51685412
	chr19 36449002 36450918
	chr1 163664135 163666187
	chr6 72905529 72907057
	chr6 145069184 145071843
	chr10 82350072 82350531
	chr11 75789862 75790907
	chr10 18906978 18907250
	chr16 51704931 51705912
	chr4 144818677 144819997
	chr13 91233202 91234920
	chr8 15026054 15028615
	chr6 48667865 48669097
	chr6 134869425 134871838
	chr15 97172750 97173976
	chr10 116367193 116369291
	chr12 74684661 74687452
	chr4 115688010 115691238
	chr15 100498292 100498985
	chr11 87558410 87558902
	chr14 27807115 27808186
	chr11 32482664 32483381
	chr11 102976324 102978035
	chr9 14822093 14823843
	chr8 59029174 59031901
	chr5 121135310 121136612
	chr2 150395590 150396640
	chr9 66359127 66360860
	chr17 73266489 73269030
	chr17 80722399 80723611
	chr5 114954825 114956254
	chr2 11113979 11115219
	chr11 107330117 107332693
	chr2 58011562 58012733
	chr16 95970546 95972328
	chr12 108397936 108399181
	chr11 34595910 34598031
	chr15 27854937 27857070
	chr15 89139935 89141393
	chr10 98579397 98581860
	chr1 90518380 90519531
	chr11 116255706 116258081
	chr17 86834159 86834581
	chr15 5193574 5194982
	chr11 3229548 3232801
	chr13 113228145 113229127
	chr17 21081501 21083335
	chr1 95931320 95932708
	chr11 99008362 99010011
	chr1 182259528 182263067
	chr1 173851032 173852105
	chr17 28348672 28349376
	chr2 121972887 121974652
	chr7 142843428 142845146
	chr6 142857423 142859162
	chr15 83432875 83433760
	chr3 106587890 106588584
	chr5 134748562 134749582
	chr12 107547759 107550058
	chr15 78406833 78407260
	chr13 85647013 85648109
	chr7 29593984 29596659
	chr16 57470471 57472598
	chr16 91458353 91459042
	chr19 11430012 11430806
	chr6 142880360 142881481
	chr9 63585029 63587139
	chr14 79929502 79930569
	chr1 99476790 99477795
	chr2 167821864 167823569
	chr16 46008850 46009267
	chr4 130476890 130478355
	chr1 36366327 36366900
	chr6 122760235 122762285
	chr4 70952136 70953676
	chr10 126758501 126759666
	chr11 82760540 82761404
	chr6 67216024 67218250
	chrX 48227274 48228177
	chrX 11734662 11737749
	chr9 66128047 66129899
	chr1 196956755 196958604
	chr17 87199916 87202545
	chr7 124755474 124757895
	chr10 96078825 96081232
	chr2 32580517 32581394
	chr9 115520400 115521625
	chr6 118116741 118117800
	chr2 165278211 165279310
	chr8 122353770 122355046
	chr17 28393161 28394616
	chr1 108508377 108510270
	chr10 79446918 79448987
	chr6 140670409 140671687
	chr1 167757913 167759554
	chr17 52306786 52308511
	chr13 37633337 37634177
	chr17 29905616 29907076
	chr15 52946730 52947575
	chr1 93960717 93961388
	chr7 95354515 95356456
	chr8 108145768 108148064
	chr3 37050826 37052386
	chr8 26711568 26713563
	chr11 106248299 106249820
	chrX 156194735 156196750
	chr8 111410420 111411648
	chr3 129304786 129305857
	chr2 91021719 91024469
	chr6 129558113 129559199
	chr2 150403992 150405096
	chr6 119986796 119990053
	chr14 61355297 61356405
	chr12 74704109 74705245
	chr7 89921697 89922962
	chr7 132731961 132732690
	chr17 80363972 80365488
	chr13 81849288 81851650
	chr1 146095663 146096768
	chr5 124682049 124684054
	chr13 91679594 91681229
	chr6 30250183 30251348
	chr5 124480306 124482574
	chr6 108785701 108786745
	chr2 22576859 22577935
	chr3 121904938 121905904
	chr11 6594852 6595775
	chr5 124533876 124536064
	chr11 98977183 98978473
	chr12 33998781 34001334
	chr5 122741216 122742690
	chr1 195162297 195165401
	chr2 163905233 163905629
	chr6 135367338 135369124
	chr2 90882339 90883571
	chr12 77879311 77880110
	chr7 127978015 127979752
	chr19 46113915 46115078
	chr4 40822479 40824683
	chr11 11428606 11429707
	chr14 17005373 17006817
	chr4 59217507 59219288
	chr4 151498289 151500907
	chr7 139963659 139965497
	chr11 11463963 11465709
	chr11 54836085 54837375
	chr15 52988210 52989551
	chr14 75345535 75349097
	chr11 78492080 78493135
	chr2 13054016 13054911
	chr9 96337111 96339395
	chr3 115503359 115504193
	chr12 87387004 87389088
	chr17 12972270 12972810
	chr5 105567699 105569135
	chr12 74698946 74699628
	chr11 63892462 63893808
	chr10 42418005 42419296
	chr4 8764494 8765374
	chr14 51707862 51710546
	chr10 8225186 8226493
	chr11 107277789 107279191
	chr9 13630734 13632902
	chr5 74596198 74597144
	chr10 78056491 78057752
	chr12 114287958 114289207
	chr3 89674083 89675991
	chr9 61527337 61529232
	chr13 65379314 65380838
	chr6 99324334 99327458
	chr7 133511931 133513585
	chr15 61996213 61996987
	chr3 95835756 95837312
	chr9 110798756 110799792
	chr2 84517554 84519086
	chr5 138226954 138229229
	chr1 64573928 64574598
	chr9 108961392 108962682
	chr16 44965005 44965949
	chr16 18811201 18812917
	chr18 68385638 68388098
	chr10 61970214 61971054
	chr2 18879686 18881124
	chr6 99378704 99379687
	chr4 125888872 125889654
	chr15 100585127 100586264
	chr7 87679105 87680679

## Sheet: S12
background				GMP				pDC				CLP				CMP				HSC				LMPP				MEP				mono
condition	pvalue	nulls_observed	nulls_tested	condition	pvalue	nulls_observed	nulls_tested	condition	pvalue	nulls_observed	nulls_tested	condition	pvalue	nulls_observed	nulls_tested	condition	pvalue	nulls_observed	nulls_tested	condition	pvalue	nulls_observed	nulls_tested	condition	pvalue	nulls_observed	nulls_tested	condition	pvalue	nulls_observed	nulls_tested	condition	pvalue	nulls_observed	nulls_tested
Colorectal_Adenocarcinoma	0.00268097	136	51100	Colorectal_Adenocarcinoma	0.095936	143	1500	Colorectal_Adenocarcinoma	0.0599807	185	3100	Colorectal_Adenocarcinoma	0.0619155	191	3100	Colorectal_Adenocarcinoma	0.0726183	108	1500	Colorectal_Adenocarcinoma	0.0635279	196	3100	Colorectal_Adenocarcinoma	0.225392	157	700	Colorectal_Adenocarcinoma	0.621262	186	300	Colorectal_Adenocarcinoma	0.32525	227	700
Whole_Blood	0.0309475	194	6300	Whole_Blood	1e-07	0	10000000	Whole_Blood	5.21866e-05	170	3276700	Whole_Blood	5.92059e-05	193	3276700	Whole_Blood	8.42336e-05	137	1638300	Whole_Blood	0.00156401	159	102300	Whole_Blood	3.29595e-05	215	6553500	Whole_Blood	0.014802	187	12700	Whole_Blood	1e-07	0	10000000
BM-CD33+Myeloid	0.276748	193	700	BM-CD33+Myeloid	1e-07	0	10000000	BM-CD33+Myeloid	0.000151385	123	819100	BM-CD33+Myeloid	0.000241728	197	819100	BM-CD33+Myeloid	0.00034188	139	409500	BM-CD33+Myeloid	5.4e-06	53	10000000	BM-CD33+Myeloid	1.9e-06	18	10000000	BM-CD33+Myeloid	0.0354724	109	3100	BM-CD33+Myeloid	1e-07	0	10000000
PB-CD14+Monocytes	0.0609481	188	3100	PB-CD14+Monocytes	1e-07	0	10000000	PB-CD14+Monocytes	5.70696e-05	186	3276700	PB-CD14+Monocytes	5e-07	4	10000000	PB-CD14+Monocytes	0.00177906	181	102300	PB-CD14+Monocytes	0.000737661	150	204700	PB-CD14+Monocytes	3.4e-06	33	10000000	PB-CD14+Monocytes	0.0211078	132	6300	PB-CD14+Monocytes	1e-07	0	10000000
PB-BDCA4+Dentritic_cells	0.591362	177	300	PB-BDCA4+Dentritic_cells	1e-07	0	10000000	PB-BDCA4+Dentritic_cells	1e-07	0	10000000	PB-BDCA4+Dentritic_cells	1e-07	0	10000000	PB-BDCA4+Dentritic_cells	6e-07	5	10000000	PB-BDCA4+Dentritic_cells	1.63272e-05	106	6553500	PB-BDCA4+Dentritic_cells	1e-07	0	10000000	PB-BDCA4+Dentritic_cells	5.9e-06	58	10000000	PB-BDCA4+Dentritic_cells	1e-07	0	10000000
PB-CD56+NK_cells	0.0532086	164	3100	PB-CD56+NK_cells	1e-07	0	10000000	PB-CD56+NK_cells	1e-07	0	10000000	PB-CD56+NK_cells	1e-07	0	10000000	PB-CD56+NK_cells	6.80563e-05	222	3276700	PB-CD56+NK_cells	8.85063e-05	144	1638300	PB-CD56+NK_cells	1e-07	0	10000000	PB-CD56+NK_cells	0.000576451	117	204700	PB-CD56+NK_cells	1e-07	0	10000000
PB-CD4+T_cells	0.475083	142	300	PB-CD4+T_cells	0.00283752	144	51100	PB-CD4+T_cells	0.0115739	146	12700	PB-CD4+T_cells	9.7e-06	96	10000000	PB-CD4+T_cells	0.00611741	155	25500	PB-CD4+T_cells	0.000151385	123	819100	PB-CD4+T_cells	8.1e-06	80	10000000	PB-CD4+T_cells	0.0129911	164	12700	PB-CD4+T_cells	2e-07	1	10000000
PB-CD8+T_cells	0.508306	152	300	PB-CD8+T_cells	0.00157379	160	102300	PB-CD8+T_cells	0.011259	142	12700	PB-CD8+T_cells	1.09e-05	108	10000000	PB-CD8+T_cells	0.0081096	102	12700	PB-CD8+T_cells	4.12e-05	134	3276700	PB-CD8+T_cells	2.42618e-05	158	6553500	PB-CD8+T_cells	0.0150382	190	12700	PB-CD8+T_cells	9e-07	8	10000000
PB-CD19+B_cells	0.744186	223	300	PB-CD19+B_cells	5e-06	49	10000000	PB-CD19+B_cells	1e-07	0	10000000	PB-CD19+B_cells	1e-07	0	10000000	PB-CD19+B_cells	0.0428894	132	3100	PB-CD19+B_cells	0.00175951	179	102300	PB-CD19+B_cells	0.000148944	121	819100	PB-CD19+B_cells	0.113258	169	1500	PB-CD19+B_cells	2e-07	1	10000000
BM-CD105+Endothelial	0.28388	198	700	BM-CD105+Endothelial	0.313837	219	700	BM-CD105+Endothelial	0.45515	136	300	BM-CD105+Endothelial	0.342193	102	300	BM-CD105+Endothelial	0.0454692	140	3100	BM-CD105+Endothelial	0.0628829	194	3100	BM-CD105+Endothelial	0.916944	275	300	BM-CD105+Endothelial	1e-07	0	10000000	BM-CD105+Endothelial	0.767442	230	300
BM-CD34+	0.614618	184	300	BM-CD34+	0.00462727	117	25500	BM-CD34+	0.0257102	161	6300	BM-CD34+	0.00647033	164	25500	BM-CD34+	8.42336e-05	137	1638300	BM-CD34+	0.0138572	175	12700	BM-CD34+	0.0190446	119	6300	BM-CD34+	8.60648e-05	140	1638300	BM-CD34+	0.261056	182	700
Leukemia_Lymphoblastic(molt4)	0.134577	201	1500	Leukemia_Lymphoblastic(molt4)	0.790698	237	300	Leukemia_Lymphoblastic(molt4)	0.0986009	147	1500	Leukemia_Lymphoblastic(molt4)	0.00873947	110	12700	Leukemia_Lymphoblastic(molt4)	0.0590132	182	3100	Leukemia_Lymphoblastic(molt4)	0.145903	218	1500	Leukemia_Lymphoblastic(molt4)	0.687708	206	300	Leukemia_Lymphoblastic(molt4)	0.123251	184	1500	Leukemia_Lymphoblastic(molt4)	0.990033	297	300
721_B_Lymphoblasts	0.243937	170	700	721_B_Lymphoblasts	0.0101567	128	12700	721_B_Lymphoblasts	0.0103929	131	12700	721_B_Lymphoblasts	0.0657852	203	3100	721_B_Lymphoblasts	0.00219174	111	51100	721_B_Lymphoblasts	0.0249167	156	6300	721_B_Lymphoblasts	0.0474041	146	3100	721_B_Lymphoblasts	0.0661077	204	3100	721_B_Lymphoblasts	0.0490164	151	3100
Lymphoma_Burkitts_Raji	0.2097	146	700	Lymphoma_Burkitts_Raji	0.00596055	151	25500	Lymphoma_Burkitts_Raji	5e-07	4	10000000	Lymphoma_Burkitts_Raji	0.000791398	161	204700	Lymphoma_Burkitts_Raji	0.272468	190	700	Lymphoma_Burkitts_Raji	0.256776	179	700	Lymphoma_Burkitts_Raji	0.0892738	133	1500	Lymphoma_Burkitts_Raji	0.458472	137	300	Lymphoma_Burkitts_Raji	0.034505	106	3100
Leukemia_Promyelocytic(hl60)	0.774086	232	300	Leukemia_Promyelocytic(hl60)	0.594684	178	300	Leukemia_Promyelocytic(hl60)	0.707641	212	300	Leukemia_Promyelocytic(hl60)	0.674419	202	300	Leukemia_Promyelocytic(hl60)	0.936877	281	300	Leukemia_Promyelocytic(hl60)	0.923588	277	300	Leukemia_Promyelocytic(hl60)	1	100	100	Leukemia_Promyelocytic(hl60)	1	100	100	Leukemia_Promyelocytic(hl60)	0.946844	284	300
Lymphoma_Burkitts_Daudi	0.184023	128	700	Lymphoma_Burkitts_Daudi	0.345221	241	700	Lymphoma_Burkitts_Daudi	0.00435277	110	25500	Lymphoma_Burkitts_Daudi	0.00182794	186	102300	Lymphoma_Burkitts_Daudi	0.827243	248	300	Lymphoma_Burkitts_Daudi	0.750831	225	300	Lymphoma_Burkitts_Daudi	0.797342	239	300	Lymphoma_Burkitts_Daudi	0.253923	177	700	Lymphoma_Burkitts_Daudi	0.813953	244	300
Leukemia_Chronic_Myelogenous(k562)	0.631229	189	300	Leukemia_Chronic_Myelogenous(k562)	0.461794	138	300	Leukemia_Chronic_Myelogenous(k562)	0.837209	251	300	Leukemia_Chronic_Myelogenous(k562)	0.847176	254	300	Leukemia_Chronic_Myelogenous(k562)	0.0301539	189	6300	Leukemia_Chronic_Myelogenous(k562)	0.395349	118	300	Leukemia_Chronic_Myelogenous(k562)	0.913621	274	300	Leukemia_Chronic_Myelogenous(k562)	0.0406321	125	3100	Leukemia_Chronic_Myelogenous(k562)	0.870432	261	300
Thymus	0.123917	185	1500	Thymus	0.189729	132	700	Thymus	0.00116323	118	102300	Thymus	1e-07	0	10000000	Thymus	0.0325701	100	3100	Thymus	0.147235	220	1500	Thymus	0.00030525	124	409500	Thymus	0.0672885	100	1500	Thymus	0.0214252	134	6300
Tonsil	0.807309	242	300	Tonsil	0.916944	275	300	Tonsil	0.312411	218	700	Tonsil	0.318117	222	700	Tonsil	0.983389	295	300	Tonsil	0.624585	187	300	Tonsil	0.647841	194	300	Tonsil	0.837209	251	300	Tonsil	0.223966	156	700
Lymph_Node	0.498339	149	300	Lymph_Node	0.279601	195	700	Lymph_Node	0.0182511	114	6300	Lymph_Node	0.767442	230	300	Lymph_Node	0.654485	196	300	Lymph_Node	0.578073	173	300	Lymph_Node	0.105929	158	1500	Lymph_Node	0.76412	229	300	Lymph_Node	0.445183	133	300
Fetal_Liver	0.993355	298	300	Fetal_Liver	1	100	100	Fetal_Liver	1	100	100	Fetal_Liver	1	100	100	Fetal_Liver	0.936877	281	300	Fetal_Liver	1	100	100	Fetal_Liver	0.996678	299	300	Fetal_Liver	0.318117	222	700	Fetal_Liver	1	100	100
BM-CD71+Early_Erythroid	0.019362	121	6300	BM-CD71+Early_Erythroid	0.0859427	128	1500	BM-CD71+Early_Erythroid	0.388704	116	300	BM-CD71+Early_Erythroid	0.062238	192	3100	BM-CD71+Early_Erythroid	1e-07	0	10000000	BM-CD71+Early_Erythroid	0.041922	129	3100	BM-CD71+Early_Erythroid	0.694352	208	300	BM-CD71+Early_Erythroid	1e-07	0	10000000	BM-CD71+Early_Erythroid	0.48505	145	300
Bone_Marrow	0.0299952	188	6300	Bone_Marrow	0.837209	251	300	Bone_Marrow	0.212553	148	700	Bone_Marrow	0.0522412	161	3100	Bone_Marrow	0.171184	119	700	Bone_Marrow	0.48505	145	300	Bone_Marrow	0.827243	248	300	Bone_Marrow	0.0746169	111	1500	Bone_Marrow	0.101266	151	1500
Temporal_Lobe	0.21398	149	700	Temporal_Lobe	1	100	100	Temporal_Lobe	1	100	100	Temporal_Lobe	1	100	100	Temporal_Lobe	1	100	100	Temporal_Lobe	1	100	100	Temporal_Lobe	1	100	100	Temporal_Lobe	1	100	100	Temporal_Lobe	1	100	100
Globus_Pallidus	0.860465	258	300	Globus_Pallidus	1	100	100	Globus_Pallidus	1	100	100	Globus_Pallidus	1	100	100	Globus_Pallidus	1	100	100	Globus_Pallidus	1	100	100	Globus_Pallidus	1	100	100	Globus_Pallidus	1	100	100	Globus_Pallidus	1	100	100
Cerebellum_Peduncles	0.471761	141	300	Cerebellum_Peduncles	1	100	100	Cerebellum_Peduncles	0.990033	297	300	Cerebellum_Peduncles	0.953488	286	300	Cerebellum_Peduncles	0.993355	298	300	Cerebellum_Peduncles	1	100	100	Cerebellum_Peduncles	0.714286	214	300	Cerebellum_Peduncles	1	100	100	Cerebellum_Peduncles	1	100	100
Cerebellum	0.607973	182	300	Cerebellum	0.983389	295	300	Cerebellum	0.943522	283	300	Cerebellum	0.850498	255	300	Cerebellum	0.873754	262	300	Cerebellum	1	100	100	Cerebellum	0.401993	120	300	Cerebellum	1	100	100	Cerebellum	1	100	100
Caudate_Nucleus	0.285307	199	700	Caudate_Nucleus	1	100	100	Caudate_Nucleus	0.923588	277	300	Caudate_Nucleus	0.976744	293	300	Caudate_Nucleus	1	100	100	Caudate_Nucleus	0.940199	282	300	Caudate_Nucleus	0.810631	243	300	Caudate_Nucleus	0.607973	182	300	Caudate_Nucleus	1	100	100
Whole_Brain	0.117921	176	1500	Whole_Brain	1	100	100	Whole_Brain	0.963455	289	300	Whole_Brain	0.940199	282	300	Whole_Brain	0.996678	299	300	Whole_Brain	0.900332	270	300	Whole_Brain	0.641196	192	300	Whole_Brain	0.827243	248	300	Whole_Brain	1	100	100
Parietal_Lobe	0.946844	284	300	Parietal_Lobe	1	100	100	Parietal_Lobe	1	100	100	Parietal_Lobe	1	100	100	Parietal_Lobe	1	100	100	Parietal_Lobe	1	100	100	Parietal_Lobe	1	100	100	Parietal_Lobe	1	100	100	Parietal_Lobe	1	100	100
Medulla_Oblongata	0.973422	292	300	Medulla_Oblongata	1	100	100	Medulla_Oblongata	0.986711	296	300	Medulla_Oblongata	1	100	100	Medulla_Oblongata	0.993355	298	300	Medulla_Oblongata	1	100	100	Medulla_Oblongata	0.893688	268	300	Medulla_Oblongata	1	100	100	Medulla_Oblongata	1	100	100
Amygdala	0.461794	138	300	Amygdala	0.993355	298	300	Amygdala	1	100	100	Amygdala	0.990033	297	300	Amygdala	1	100	100	Amygdala	0.827243	248	300	Amygdala	0.920266	276	300	Amygdala	0.996678	299	300	Amygdala	1	100	100
Prefrontal_Cortex	0.350927	245	700	Prefrontal_Cortex	0.910299	273	300	Prefrontal_Cortex	0.980066	294	300	Prefrontal_Cortex	1	100	100	Prefrontal_Cortex	1	100	100	Prefrontal_Cortex	0.488372	146	300	Prefrontal_Cortex	0.534884	160	300	Prefrontal_Cortex	0.936877	281	300	Prefrontal_Cortex	1	100	100
Occipital_Lobe	0.92691	278	300	Occipital_Lobe	1	100	100	Occipital_Lobe	1	100	100	Occipital_Lobe	1	100	100	Occipital_Lobe	1	100	100	Occipital_Lobe	0.980066	294	300	Occipital_Lobe	0.973422	292	300	Occipital_Lobe	1	100	100	Occipital_Lobe	1	100	100
Hypothalamus	0.750831	225	300	Hypothalamus	0.993355	298	300	Hypothalamus	1	100	100	Hypothalamus	0.950166	285	300	Hypothalamus	1	100	100	Hypothalamus	0.916944	275	300	Hypothalamus	0.840532	252	300	Hypothalamus	0.425249	127	300	Hypothalamus	1	100	100
Thalamus	0.127915	191	1500	Thalamus	0.883721	265	300	Thalamus	0.903654	271	300	Thalamus	0.807309	242	300	Thalamus	0.980066	294	300	Thalamus	1	100	100	Thalamus	0.757475	227	300	Thalamus	0.401993	120	300	Thalamus	1	100	100
Subthalamic_Nucleus	0.223966	156	700	Subthalamic_Nucleus	1	100	100	Subthalamic_Nucleus	1	100	100	Subthalamic_Nucleus	1	100	100	Subthalamic_Nucleus	1	100	100	Subthalamic_Nucleus	1	100	100	Subthalamic_Nucleus	0.976744	293	300	Subthalamic_Nucleus	1	100	100	Subthalamic_Nucleus	1	100	100
Cingulate_Cortex	0.568106	170	300	Cingulate_Cortex	0.986711	296	300	Cingulate_Cortex	1	100	100	Cingulate_Cortex	0.976744	293	300	Cingulate_Cortex	0.990033	297	300	Cingulate_Cortex	1	100	100	Cingulate_Cortex	0.940199	282	300	Cingulate_Cortex	1	100	100	Cingulate_Cortex	1	100	100
Pons	0.940199	282	300	Pons	1	100	100	Pons	1	100	100	Pons	1	100	100	Pons	1	100	100	Pons	1	100	100	Pons	1	100	100	Pons	1	100	100	Pons	1	100	100
Spinal_Cord	0.248217	173	700	Spinal_Cord	0.601329	180	300	Spinal_Cord	0.976744	293	300	Spinal_Cord	0.330956	231	700	Spinal_Cord	0.973422	292	300	Spinal_Cord	0.936877	281	300	Spinal_Cord	0.847176	254	300	Spinal_Cord	0.0474041	146	3100	Spinal_Cord	0.993355	298	300
Fetal_Brain	0.438538	131	300	Fetal_Brain	1	100	100	Fetal_Brain	1	100	100	Fetal_Brain	0.993355	298	300	Fetal_Brain	1	100	100	Fetal_Brain	1	100	100	Fetal_Brain	0.950166	285	300	Fetal_Brain	1	100	100	Fetal_Brain	1	100	100
Adrenal_Gland	0.707641	212	300	Adrenal_Gland	0.930233	279	300	Adrenal_Gland	0.963455	289	300	Adrenal_Gland	0.817276	245	300	Adrenal_Gland	0.857143	257	300	Adrenal_Gland	0.883721	265	300	Adrenal_Gland	0.634551	190	300	Adrenal_Gland	0.990033	297	300	Adrenal_Gland	0.980066	294	300
Lung	2e-06	19	10000000	Lung	0.0496614	153	3100	Lung	4e-07	3	10000000	Lung	6.6e-06	65	10000000	Lung	0.000222195	181	819100	Lung	0.0515963	159	3100	Lung	0.00230915	117	51100	Lung	0.108594	162	1500	Lung	0.0081096	102	12700
Heart	0.00217217	110	51100	Heart	0.966777	290	300	Heart	0.657807	197	300	Heart	0.309558	216	700	Heart	0.724252	217	300	Heart	0.966777	290	300	Heart	0.767442	230	300	Heart	0.797342	239	300	Heart	0.986711	296	300
Liver	0.345515	103	300	Liver	1	100	100	Liver	0.00179861	183	102300	Liver	0.25535	178	700	Liver	0.9701	291	300	Liver	0.780731	234	300	Liver	0.607973	182	300	Liver	0.730897	219	300	Liver	1	100	100
Kidney	0.538206	161	300	Kidney	1	100	100	Kidney	0.877076	263	300	Kidney	1	100	100	Kidney	0.225392	157	700	Kidney	0.946844	284	300	Kidney	0.388704	116	300	Kidney	0.910299	273	300	Kidney	0.990033	297	300
Prostate	0.00698012	177	25500	Prostate	0.827243	248	300	Prostate	0.123251	184	1500	Prostate	0.248217	173	700	Prostate	0.0706196	105	1500	Prostate	0.352159	105	300	Prostate	0.0625605	193	3100	Prostate	0.0819454	122	1500	Prostate	0.983389	295	300
Uterus	0.14408	100	700	Uterus	0.767442	230	300	Uterus	0.986711	296	300	Uterus	1	100	100	Uterus	0.378738	113	300	Uterus	0.883721	265	300	Uterus	0.45515	136	300	Uterus	0.51495	154	300	Uterus	1	100	100
Thyroid	0.0386972	119	3100	Thyroid	0.164051	114	700	Thyroid	0.0932712	139	1500	Thyroid	0.0158255	200	12700	Thyroid	0.405316	121	300	Thyroid	0.408638	122	300	Thyroid	0.0146445	185	12700	Thyroid	0.398671	119	300	Thyroid	1	100	100
Fetal_Thyroid	0.124584	186	1500	Fetal_Thyroid	0.980066	294	300	Fetal_Thyroid	0.86711	260	300	Fetal_Thyroid	0.920266	276	300	Fetal_Thyroid	1	100	100	Fetal_Thyroid	0.498339	149	300	Fetal_Thyroid	0.777409	233	300	Fetal_Thyroid	0.996678	299	300	Fetal_Thyroid	1	100	100
Fetal_Lung	0.0168227	105	6300	Fetal_Lung	0.92691	278	300	Fetal_Lung	0.960133	288	300	Fetal_Lung	0.887043	266	300	Fetal_Lung	0.129913	194	1500	Fetal_Lung	0.877076	263	300	Fetal_Lung	0.850498	255	300	Fetal_Lung	0.774086	232	300	Fetal_Lung	0.803987	241	300
Placenta	0.0525637	162	3100	Placenta	0.000385835	157	409500	Placenta	0.0069409	176	25500	Placenta	0.00362028	184	51100	Placenta	0.00336588	171	51100	Placenta	0.0199968	125	6300	Placenta	0.0226948	142	6300	Placenta	0.0699774	216	3100	Placenta	0.372093	111	300
Cardiac_Myocytes	0.00328761	167	51100	Cardiac_Myocytes	0.0215839	135	6300	Cardiac_Myocytes	0.538206	161	300	Cardiac_Myocytes	0.92691	278	300	Cardiac_Myocytes	0.223966	156	700	Cardiac_Myocytes	0.1006	150	1500	Cardiac_Myocytes	0.770764	231	300	Cardiac_Myocytes	0.724252	217	300	Cardiac_Myocytes	0.857143	257	300
Smooth_Muscle	0.0490164	151	3100	Smooth_Muscle	0.00427434	108	25500	Smooth_Muscle	0.714286	214	300	Smooth_Muscle	0.740864	222	300	Smooth_Muscle	0.205421	143	700	Smooth_Muscle	0.0332151	102	3100	Smooth_Muscle	0.405316	121	300	Smooth_Muscle	0.279601	195	700	Smooth_Muscle	0.578073	173	300
Bronchial_Epithelial_cells	0.083944	125	1500	Bronchial_Epithelial_cells	0.00439198	111	25500	Bronchial_Epithelial_cells	0.847176	254	300	Bronchial_Epithelial_cells	0.598007	179	300	Bronchial_Epithelial_cells	0.339515	237	700	Bronchial_Epithelial_cells	0.0331693	208	6300	Bronchial_Epithelial_cells	0.594684	178	300	Bronchial_Epithelial_cells	0.131246	196	1500	Bronchial_Epithelial_cells	0.531561	159	300
Adipocyte	0.707641	212	300	Adipocyte	0.936877	281	300	Adipocyte	0.993355	298	300	Adipocyte	1	100	100	Adipocyte	0.930233	279	300	Adipocyte	0.481728	144	300	Adipocyte	0.92691	278	300	Adipocyte	0.86711	260	300	Adipocyte	0.963455	289	300
Pancreas	0.415282	124	300	Pancreas	0.990033	297	300	Pancreas	0.518272	155	300	Pancreas	0.704319	211	300	Pancreas	0.913621	274	300	Pancreas	0.940199	282	300	Pancreas	0.395349	118	300	Pancreas	0.910299	273	300	Pancreas	1	100	100
Pancreatic_Islets	0.990033	297	300	Pancreatic_Islets	1	100	100	Pancreatic_Islets	0.92691	278	300	Pancreatic_Islets	0.9701	291	300	Pancreatic_Islets	0.774086	232	300	Pancreatic_Islets	0.893688	268	300	Pancreatic_Islets	0.960133	288	300	Pancreatic_Islets	0.857143	257	300	Pancreatic_Islets	1	100	100
Testis	0.548173	164	300	Testis	0.461794	138	300	Testis	0.0325345	204	6300	Testis	0.395349	118	300	Testis	0.418605	125	300	Testis	0.72093	216	300	Testis	0.647841	194	300	Testis	0.293866	205	700	Testis	0.674419	202	300
Testis_Leydig_cell	0.986711	296	300	Testis_Leydig_cell	1	100	100	Testis_Leydig_cell	1	100	100	Testis_Leydig_cell	1	100	100	Testis_Leydig_cell	0.993355	298	300	Testis_Leydig_cell	1	100	100	Testis_Leydig_cell	1	100	100	Testis_Leydig_cell	0.990033	297	300	Testis_Leydig_cell	1	100	100
Testis_Germ_cell	0.960133	288	300	Testis_Germ_cell	0.578073	173	300	Testis_Germ_cell	1	100	100	Testis_Germ_cell	0.956811	287	300	Testis_Germ_cell	0.634551	190	300	Testis_Germ_cell	0.950166	285	300	Testis_Germ_cell	0.993355	298	300	Testis_Germ_cell	0.803987	241	300	Testis_Germ_cell	0.940199	282	300
Testis_Interstitial	0.986711	296	300	Testis_Interstitial	0.890365	267	300	Testis_Interstitial	0.980066	294	300	Testis_Interstitial	1	100	100	Testis_Interstitial	0.973422	292	300	Testis_Interstitial	1	100	100	Testis_Interstitial	1	100	100	Testis_Interstitial	0.986711	296	300	Testis_Interstitial	1	100	100
Testis_Seminiferous_Tubule	0.850498	255	300	Testis_Seminiferous_Tubule	0.847176	254	300	Testis_Seminiferous_Tubule	0.993355	298	300	Testis_Seminiferous_Tubule	0.940199	282	300	Testis_Seminiferous_Tubule	0.983389	295	300	Testis_Seminiferous_Tubule	1	100	100	Testis_Seminiferous_Tubule	1	100	100	Testis_Seminiferous_Tubule	0.956811	287	300	Testis_Seminiferous_Tubule	1	100	100
Salivary_Gland	0.943522	283	300	Salivary_Gland	1	100	100	Salivary_Gland	1	100	100	Salivary_Gland	1	100	100	Salivary_Gland	0.976744	293	300	Salivary_Gland	0.993355	298	300	Salivary_Gland	1	100	100	Salivary_Gland	0.996678	299	300	Salivary_Gland	1	100	100
Trachea	0.571429	171	300	Trachea	0.770764	231	300	Trachea	0.827243	248	300	Trachea	0.960133	288	300	Trachea	0.269615	188	700	Trachea	0.877076	263	300	Trachea	0.551495	165	300	Trachea	0.66113	198	300	Trachea	0.983389	295	300
Adrenal_Cortex	0.375415	112	300	Adrenal_Cortex	0.877076	263	300	Adrenal_Cortex	0.627907	188	300	Adrenal_Cortex	0.960133	288	300	Adrenal_Cortex	1	100	100	Adrenal_Cortex	0.534884	160	300	Adrenal_Cortex	0.843854	253	300	Adrenal_Cortex	1	100	100	Adrenal_Cortex	0.943522	283	300
Ovary	0.996678	299	300	Ovary	1	100	100	Ovary	1	100	100	Ovary	1	100	100	Ovary	0.990033	297	300	Ovary	1	100	100	Ovary	1	100	100	Ovary	1	100	100	Ovary	1	100	100
Appendix	0.943522	283	300	Appendix	1	100	100	Appendix	1	100	100	Appendix	1	100	100	Appendix	1	100	100	Appendix	1	100	100	Appendix	1	100	100	Appendix	1	100	100	Appendix	1	100	100
Skin	0.913621	274	300	Skin	1	100	100	Skin	1	100	100	Skin	1	100	100	Skin	0.976744	293	300	Skin	1	100	100	Skin	1	100	100	Skin	1	100	100	Skin	1	100	100
Ciliary_Ganglion	0.843854	253	300	Ciliary_Ganglion	1	100	100	Ciliary_Ganglion	1	100	100	Ciliary_Ganglion	1	100	100	Ciliary_Ganglion	1	100	100	Ciliary_Ganglion	1	100	100	Ciliary_Ganglion	1	100	100	Ciliary_Ganglion	1	100	100	Ciliary_Ganglion	1	100	100
Trigeminal_Ganglion	0.850498	255	300	Trigeminal_Ganglion	1	100	100	Trigeminal_Ganglion	1	100	100	Trigeminal_Ganglion	1	100	100	Trigeminal_Ganglion	1	100	100	Trigeminal_Ganglion	1	100	100	Trigeminal_Ganglion	1	100	100	Trigeminal_Ganglion	1	100	100	Trigeminal_Ganglion	1	100	100
Atrioventricular_Node	1	100	100	Atrioventricular_Node	1	100	100	Atrioventricular_Node	1	100	100	Atrioventricular_Node	1	100	100	Atrioventricular_Node	1	100	100	Atrioventricular_Node	1	100	100	Atrioventricular_Node	1	100	100	Atrioventricular_Node	1	100	100	Atrioventricular_Node	1	100	100
DRG	0.993355	298	300	DRG	1	100	100	DRG	1	100	100	DRG	1	100	100	DRG	0.993355	298	300	DRG	1	100	100	DRG	1	100	100	DRG	1	100	100	DRG	1	100	100
Superior_Cervical_Ganglion	1	100	100	Superior_Cervical_Ganglion	1	100	100	Superior_Cervical_Ganglion	1	100	100	Superior_Cervical_Ganglion	1	100	100	Superior_Cervical_Ganglion	1	100	100	Superior_Cervical_Ganglion	1	100	100	Superior_Cervical_Ganglion	1	100	100	Superior_Cervical_Ganglion	1	100	100	Superior_Cervical_Ganglion	1	100	100
Skeletal_Muscle	0.601329	180	300	Skeletal_Muscle	1	100	100	Skeletal_Muscle	1	100	100	Skeletal_Muscle	1	100	100	Skeletal_Muscle	1	100	100	Skeletal_Muscle	1	100	100	Skeletal_Muscle	1	100	100	Skeletal_Muscle	1	100	100	Skeletal_Muscle	0.993355	298	300
Uterus_Corpus	0.880399	264	300	Uterus_Corpus	1	100	100	Uterus_Corpus	0.996678	299	300	Uterus_Corpus	1	100	100	Uterus_Corpus	0.960133	288	300	Uterus_Corpus	0.990033	297	300	Uterus_Corpus	1	100	100	Uterus_Corpus	0.976744	293	300	Uterus_Corpus	1	100	100
Tongue	0.697674	209	300	Tongue	1	100	100	Tongue	1	100	100	Tongue	1	100	100	Tongue	1	100	100	Tongue	0.990033	297	300	Tongue	1	100	100	Tongue	1	100	100	Tongue	1	100	100
Olfactory_Bulb	0.428571	128	300	Olfactory_Bulb	0.797342	239	300	Olfactory_Bulb	1	100	100	Olfactory_Bulb	1	100	100	Olfactory_Bulb	0.963455	289	300	Olfactory_Bulb	0.887043	266	300	Olfactory_Bulb	0.827243	248	300	Olfactory_Bulb	0.930233	279	300	Olfactory_Bulb	1	100	100
Pituitary	0.425249	127	300	Pituitary	0.790698	237	300	Pituitary	1	100	100	Pituitary	0.664452	199	300	Pituitary	1	100	100	Pituitary	0.850498	255	300	Pituitary	0.910299	273	300	Pituitary	0.840532	252	300	Pituitary	1	100	100

## Sheet: S13
EOSINOPHIL							phosphate							Albumin							LYMPHOCYTE
Category	Prop._SNPs	Prop._h2	Prop._h2_std_error	Enrichment	Enrichment_std_error	Enrichment_p	Category	Prop._SNPs	Prop._h2	Prop._h2_std_error	Enrichment	Enrichment_std_error	Enrichment_p	Category	Prop._SNPs	Prop._h2	Prop._h2_std_error	Enrichment	Enrichment_std_error	Enrichment_p	Category	Prop._SNPs	Prop._h2	Prop._h2_std_error	Enrichment	Enrichment_std_error	Enrichment_p
baseL2_0	1	1	1.13187e-10	1	1.13187e-10	NA	baseL2_0	1	1	0	1	0	NA	baseL2_0	1	1	0	1	0	NA	baseL2_0	1	1	1.73825e-10	1	1.73825e-10	NA
Blood_backgroundL2_0	0.00018195	0.00958399	0.0038875	52.6737	21.3657	0.0169365	Blood_backgroundL2_0	0.00018195	0.0110113	0.00564036	60.5182	30.9994	0.0581174	Blood_backgroundL2_0	0.00018195	0.0101025	0.00345641	55.5234	18.9965	0.00385908	Blood_background2L2_0	0.00018195	0.00817331	0.00365054	44.9206	20.0634	0.028567
Blood_CLP_1000L2_0	0.000190353	0.0177411	0.00525862	93.2011	27.6257	0.00104326	Blood_CLP_1000L2_0	0.000190353	0.00738866	0.00357913	38.8156	18.8026	0.0417538	Blood_CLP_1000L2_0	0.000190353	0.0138505	0.00458185	72.7623	24.0703	0.00405786	Blood_CLP_1000L2_0	0.000190353	0.02	0.00472031	105.068	24.7977	5.10817e-05
Blood_CMP_1000L2_0	0.000175449	0.0156351	0.00587539	89.1151	33.4878	0.00868634	Blood_CMP_1000L2_0	0.000175449	0.0127185	0.00533353	72.4915	30.3994	0.017595	Blood_CMP_1000L2_0	0.000175449	0.010504	0.00331456	59.8695	18.8919	0.00286641	Blood_CMP_1000L2_0	0.000175449	0.0128868	0.00343464	73.4508	19.5763	0.000211716
Blood_GMP_1000L2_0	0.000178749	0.0249907	0.00811225	139.809	45.3834	0.00154114	Blood_GMP_1000L2_0	0.000178749	0.0173727	0.00585995	97.1901	32.783	0.0039344	Blood_GMP_1000L2_0	0.000178749	0.0207807	0.00631003	116.256	35.301	0.00118467	Blood_GMP_1000L2_0	0.000178749	0.0105193	0.0032005	58.8492	17.905	0.00117511
Blood_HSC_1000L2_0	0.000169147	0.0135352	0.00526261	80.0204	31.1127	0.0109688	Blood_HSC_1000L2_0	0.000169147	0.0156734	0.00716952	92.6616	42.3864	0.0325761	Blood_HSC_1000L2_0	0.000169147	0.00848312	0.00297057	50.1524	17.5621	0.00416924	Blood_HSC_1000L2_0	0.000169147	0.00787697	0.00276587	46.5688	16.3519	0.00527267
Blood_LMPP_1000L2_0	0.00018135	0.0122905	0.00339568	67.7721	18.7244	0.000401082	Blood_LMPP_1000L2_0	0.00018135	0.0160657	0.00657498	88.5895	36.2557	0.0143411	Blood_LMPP_1000L2_0	0.00018135	0.0124089	0.00358355	68.4249	19.7604	0.00063072	Blood_LMPP_1000L2_0	0.00018135	0.013474	0.00349334	74.2984	19.263	0.000252025
Blood_MEP_1000L2_0	0.000168047	0.011456	0.00358132	68.1717	21.3115	0.00207236	Blood_MEP_1000L2_0	0.000168047	0.0138941	0.00450639	82.6801	26.8163	0.00302839	Blood_MEP_1000L2_0	0.000168047	0.00902374	0.00341068	53.6979	20.296	0.0105113	Blood_MEP_1000L2_0	0.000168047	0.0123113	0.0025315	73.2615	15.0643	4.22911e-06
Blood_mono_1000L2_0	0.000184751	0.0276172	0.00685329	149.483	37.0947	8.93668e-05	Blood_mono_1000L2_0	0.000184751	0.0144538	0.00569258	78.2338	30.8122	0.0128149	Blood_mono_1000L2_0	0.000184751	0.0190569	0.00417965	103.149	22.6231	2.64246e-06	Blood_mono_1000L2_0	0.000184751	0.0298681	0.0111452	161.666	60.3256	0.00823114
Blood_pDC_1000L2_0	0.000183251	0.0286261	0.00755479	156.213	41.2265	0.000138885	Blood_pDC_1000L2_0	0.000183251	0.0222351	0.00782577	121.337	42.7052	0.00527804	Blood_pDC_1000L2_0	0.000183251	0.0328036	0.0124415	179.01	67.8933	0.00881744	Blood_pDC_1000L2_0	0.000183251	0.0212402	0.00439943	115.908	24.0077	3.23758e-06

[truncated: 15 more sheets: S14, S15, S16, S17, S18, S19, S20, S21, S22, S23, S24, S25, S26-S28, S29, S30]
